# Supplementary material for: A pooled mutational analysis identifies ionizing radiation-associated mutational signatures conserved between mouse and human malignancies
Source: Sci Rep. 2017 Aug 9;7:7645. doi: 10.1038/s41598-017-07888-0 (PMC5550450; doi:10.1038/s41598-017-07888-0)
Supplement: Supplementary file 2 — Supplementary Tables [file 41598_2017_7888_MOESM2_ESM.xlsx]

## Sheet: Index, Supplementary Tables
	A pooled mutational analysis identifies ionizing radiation-associated mutational signatures conserved between mouse and human malignancies
	Philip R. Davidson1, Amy L. Sherborne2, Barry Taylor3, Alice O. Nakamura1, Jean L. Nakamura2
	1Department of Finance and Statistical Analysis
	University of Alberta, Edmonton, Alberta. T6G 2R3 Canada
	2Department of Radiation Oncology
	University of California, San Francisco, California. 94158 USA
	3Memorial Sloan Kettering Cancer Center
	New York, New York. 10065 USA
	Corresponding author: Jean Nakamura, University of California, San Francisco Helen Diller Family Cancer Research Center 1450 Third Street, Box 3112, San Francisco, California, USA 94158 Email: Jean.Nakamura@ucsf.edu; phone (415) 514-4997; fax (415) 353-8679
	Supplementary Data and Results:
	Supplementary Table S1: Correlations
	Supplementary Table S2: NMF signature coefficients
	Supplementary Table S3: The P123 data
	Supplementary Table S4: Consolidated sources for previously published NMF signatures and datasets, and attributes of datasets utilized

## Sheet: S1 Correlations
Supplementary Table S1: Correlations of NMF signatures
	P3 1/1	P123 1/2	P123 2/2	P123+IRmse 1/3	P123+IRmse 2/3	P123+IRmse 3/3	IRmse 1/2	IRmse 2/2	IRmse 1/3	IRmse 2/3	IRmse 3/3	P12+IRmse 1/2	P12+IRmse 2/2	P123+IRmse+Uremse 1/4 (UV signature)	P123+IRmse+Uremse 2/4 (IRa signature)	P123+IRmse+Uremse 3/4 (Urethane signature)	P123+IRmse+Uremse 4/4 (IRb signature)	CellR 1/3	CellR 2/3	CellR 3/3	P123+IRmse+IRB 1/4	P123+IRmse+IRB 2/4	P123+IRmse+IRB 3/4	P123+IRmse+IRB 4/4	P123+IRmse+IRB 1/7	P123+IRmse+IRB 2/7	P123+IRmse+IRB 3/7	P123+IRmse+IRB 4/7	P123+IRmse+IRB 5/7	P123+IRmse+IRB 6/7	P123+IRmse+IRB 7/7	WTSI signature n1A	WTSI signature n1B	WTSI signature n2	WTSI signature n3	WTSI signature n4	WTSI signature n5	WTSI signature n6	WTSI signature n7	WTSI signature n8	WTSI signature n9	WTSI signature n10	WTSI signature n11	WTSI signature n12	WTSI signature n13	WTSI signature n14	WTSI signature n15	WTSI signature n16	WTSI signature n17
P3 1/1	1
P123 1/2	0.999997	1
P123 2/2	0.322308	0.320907	1
P123+IRmse 1/3	0.999389	0.999355	0.317544	1
P123+IRmse 2/3	0.199183	0.197758	0.792065	0.195911	1
P123+IRmse 3/3	-0.00558845	-0.00656101	0.668343	-0.00955542	0.461445	1
IRmse 1/2	0.645739	0.644553	0.765417	0.645517	0.872921	0.344835	1
IRmse 2/2	-0.0165576	-0.0172428	0.486669	-0.0203758	0.367012	0.95966	0.26343	1
IRmse 1/3	0.447374	0.446319	0.792619	0.438331	0.940502	0.401974	0.935584	0.319007	1
IRmse 2/3	0.77073	0.769607	0.541454	0.784421	0.546759	0.199517	0.836694	0.14193	0.590591	1
IRmse 3/3	-0.0281097	-0.0286904	0.411007	-0.0307359	0.284044	0.939548	0.196078	0.992509	0.235852	0.113855	1
P12+IRmse 1/2	0.653256	0.652086	0.760195	0.653055	0.868211	0.338841	0.999816	0.260214	0.933576	0.839128	0.193461	1
P12+IRmse 2/2	0.0273465	0.0263339	0.715877	0.0223498	0.515781	0.994812	0.4004	0.949655	0.466167	0.228427	0.918764	0.394497	1
P123+IRmse+Uremse 1/4 (UV signature)	0.999074	0.99905	0.313705	0.999666	0.191536	-0.0134045	0.641705	-0.0227441	0.436107	0.778867	-0.0326433	0.649471	0.0185886	1
P123+IRmse+Uremse 2/4 (IRa signature)	0.152876	0.151407	0.795054	0.149616	0.996276	0.482666	0.847785	0.38173	0.921063	0.520998	0.298938	0.842144	0.534262	0.144183	1
P123+IRmse+Uremse 3/4 (Urethane signature)	-0.109488	-0.109582	0.270218	-0.112738	0.275485	0.138412	0.151778	0.0831101	0.239775	-0.0165309	0.0416149	0.148627	0.16797	-0.114032	0.238446	1
P123+IRmse+Uremse 4/4 (IRb signature)	-0.0139143	-0.014691	0.520702	-0.0170421	0.348825	0.974183	0.254672	0.980501	0.298657	0.150557	0.980171	0.250144	0.955177	-0.019822	0.369468	0.0265471	1
CellR 1/3	0.520319	0.519434	0.198862	0.542555	0.274552	0.00932965	0.522066	-0.0147007	0.226774	0.842347	-0.0124445	0.522514	0.00960076	0.530032	0.266074	-0.0714749	-0.00374617	1
CellR 2/3	0.316861	0.316471	0.401519	0.308698	0.712786	0.109892	0.698055	0.0984058	0.759004	0.401439	0.0473113	0.697344	0.15443	0.304932	0.688246	0.172241	0.0602279	0.271132	1
CellR 3/3	-0.0941171	-0.0941865	0.0730624	-0.0946518	-0.0226505	0.737372	-0.0711281	0.852637	-0.0518131	-0.0594943	0.894801	-0.071735	0.697357	-0.0949619	-0.0133869	-0.0464835	0.839986	-0.0551066	-0.0481655	1
P123+IRmse+IRB 1/4	0.997833	0.997813	0.306223	0.99855	0.194221	-0.018966	0.644011	-0.0286381	0.43361	0.787873	-0.0383553	0.65137	0.0121375	0.997281	0.149004	-0.115135	-0.025387	0.566753	0.322137	-0.0974799	1
P123+IRmse+IRB 2/4	0.334763	0.33324	0.905872	0.332306	0.926354	0.559789	0.882212	0.434253	0.908164	0.625949	0.349892	0.877777	0.616257	0.329191	0.922409	0.259348	0.434089	0.27163	0.544414	0.00589752	0.320597	1
P123+IRmse+IRB 3/4	-0.0537854	-0.0545585	0.338786	-0.0498729	0.134722	0.598235	0.0866116	0.55613	0.078536	0.0937921	0.568894	0.0818687	0.575968	-0.0507253	0.149895	0.0617744	0.603119	0.0343239	-0.0792308	0.536382	-0.0587721	0.260477	1
P123+IRmse+IRB 4/4	0.132915	0.132137	0.66104	0.125334	0.596305	0.371239	0.513826	0.248345	0.596004	0.261719	0.179284	0.509275	0.416922	0.121417	0.591222	0.497363	0.241946	0.0432888	0.433795	-0.045902	0.120474	0.680017	0.192963	1
P123+IRmse+IRB 1/7	0.998455	0.998448	0.30153	0.999326	0.184362	-0.0210686	0.63678	-0.0296697	0.425822	0.783508	-0.0387784	0.644279	0.00986743	0.99837	0.138638	-0.116304	-0.0266035	0.558352	0.309545	-0.0959244	0.99958	0.315417	-0.0583119	0.113681	1
P123+IRmse+IRB 2/7	0.181472	0.18009	0.751655	0.178381	0.9905	0.45332	0.857211	0.373584	0.924392	0.535326	0.294528	0.852827	0.504523	0.173969	0.987462	0.239582	0.350677	0.278491	0.711177	-0.00211356	0.17782	0.886855	0.0916383	0.499942	0.168071	1
P123+IRmse+IRB 3/7	0.335292	0.333785	0.91385	0.33326	0.806276	0.590589	0.789543	0.441574	0.796191	0.591915	0.363088	0.784426	0.640947	0.330502	0.809158	0.212253	0.460046	0.23449	0.373039	0.0119266	0.318832	0.958582	0.38238	0.659034	0.314535	0.750733	1
P123+IRmse+IRB 4/7	0.0820391	0.0812837	0.545579	0.0783835	0.551285	0.358045	0.461274	0.280789	0.536115	0.235604	0.220984	0.45727	0.398177	0.0755737	0.542552	0.466213	0.263603	0.0445517	0.396957	0.0478181	0.0690294	0.623637	0.117748	0.887895	0.0679265	0.468882	0.538331	1
P123+IRmse+IRB 5/7	-0.0519034	-0.0522227	0.148145	-0.0498398	0.0449983	0.684475	0.0134411	0.737087	0.00799092	0.0326712	0.782193	0.0109565	0.637196	-0.0511305	0.0599224	-0.111319	0.784309	0.030135	-0.0652228	0.849772	-0.0509165	0.0801542	0.740606	-0.0374321	-0.0515261	0.0468443	0.112523	0.0508622	1
P123+IRmse+IRB 6/7	0.205251	0.204113	0.613498	0.206586	0.463322	0.307667	0.464808	0.175361	0.458636	0.362374	0.12325	0.461425	0.345008	0.205604	0.456724	0.328823	0.186559	0.143337	0.233236	-0.0747283	0.191137	0.626431	0.621224	0.635854	0.192299	0.382213	0.69592	0.494721	0.0471318	1
P123+IRmse+IRB 7/7	0.14865	0.148932	0.235559	0.13648	0.148368	0.104104	0.163548	0.0471278	0.209039	0.0462268	0.0257909	0.16243	0.118859	0.131964	0.145301	0.241427	0.0493408	0.011186	0.270349	-0.0377399	0.153808	0.129594	0.0260267	0.554712	0.13808	0.0926397	0.171269	0.199537	-0.0753869	0.146103	1
WTSI signature n1A	0.433186	0.431902	0.904406	0.428055	0.767196	0.574447	0.799798	0.436925	0.80925	0.591385	0.362626	0.796861	0.624919	0.427708	0.76365	0.159723	0.460221	0.165731	0.367532	0.0250253	0.40832	0.937521	0.304529	0.647199	0.406687	0.714169	0.968054	0.536389	0.0958299	0.638704	0.186416	1
WTSI signature n1B	0.500904	0.499667	0.894895	0.496875	0.78376	0.54426	0.847676	0.41959	0.841392	0.649218	0.344204	0.845562	0.600161	0.496688	0.769733	0.224072	0.428354	0.234265	0.441357	0.0207522	0.479194	0.944837	0.333885	0.655061	0.47722	0.728015	0.966809	0.552276	0.100191	0.682659	0.183592	0.974029	1
WTSI signature n2	0.404433	0.403624	0.103768	0.424179	0.11818	-0.0316637	0.335436	-0.0424925	0.104454	0.601985	-0.0326483	0.337182	-0.033877	0.423832	0.103263	-0.153663	-0.0312258	0.640318	0.0851275	-0.0256687	0.430193	0.160683	0.292415	0.000531155	0.425693	0.103946	0.177423	0.0105656	0.140292	0.273477	-0.0279604	0.126779	0.173062	1
WTSI signature n3	-0.157058	-0.156862	-0.131045	-0.156925	-0.135296	-0.0778566	-0.182829	-0.0657972	-0.162141	-0.167093	-0.0615396	-0.184135	-0.0808604	-0.157804	-0.137544	0.109729	-0.0838471	-0.0479709	0.0901706	0.0458872	-0.155038	-0.148911	0.34785	0.166788	-0.154633	-0.170927	-0.114064	0.0649421	-0.00225464	0.393527	0.207986	-0.181898	-0.116418	0.133769	1
WTSI signature n4	-0.0637144	-0.0635159	-0.0301281	-0.0678769	0.136659	-0.169809	0.0684436	-0.165288	0.154903	-0.0952431	-0.185216	0.0675445	-0.148672	-0.0685578	0.12003	0.398588	-0.199705	-0.111178	0.171429	-0.17275	-0.0676045	0.046869	-0.210534	0.395517	-0.0680221	0.104003	-0.0575914	0.396411	-0.214171	0.0723924	0.282497	-0.0353255	-0.0414786	-0.0842405	0.166245	1
WTSI signature n5	0.274678	0.273927	0.628319	0.269445	0.59265	0.37343	0.586898	0.275471	0.619442	0.392099	0.21313	0.582103	0.420559	0.266332	0.575529	0.416389	0.26116	0.158238	0.45247	0.00305362	0.262603	0.683302	0.448682	0.56288	0.259004	0.531118	0.714031	0.460083	0.109929	0.70542	0.171321	0.627006	0.745571	0.0132042	0.207324	-0.0226391	1
WTSI signature n6	0.343212	0.34196	0.927761	0.336718	0.856797	0.592081	0.820333	0.462496	0.873012	0.539662	0.381082	0.817751	0.649584	0.335051	0.852551	0.228506	0.463018	0.152064	0.47108	0.0405088	0.323132	0.926652	0.241035	0.602272	0.319276	0.830966	0.898129	0.504745	0.103147	0.53676	0.187262	0.90557	0.903109	0.0582804	-0.215644	-0.0336485	0.598879	1
WTSI signature n7	0.966489	0.966569	0.181335	0.971552	0.0850009	-0.0916843	0.553021	-0.0806112	0.304655	0.777976	-0.0753586	0.560883	-0.0705182	0.970345	0.0389791	-0.14573	-0.08162	0.622235	0.257091	-0.0898438	0.973088	0.201586	-0.0693044	0.0115279	0.974717	0.0780222	0.200116	-0.0109258	-0.051903	0.137132	0.0708169	0.28142	0.360281	0.484018	-0.116476	-0.0879047	0.188678	0.192918	1
WTSI signature n8	0.172323	0.171246	0.708857	0.169279	0.543811	0.449695	0.500717	0.31749	0.54255	0.320115	0.254375	0.496699	0.490692	0.168789	0.538995	0.421481	0.323296	0.0352424	0.265062	0.00647542	0.149897	0.719159	0.374002	0.86791	0.150833	0.453065	0.758612	0.757345	0.0140716	0.809071	0.307928	0.747469	0.749752	0.0378785	0.218912	0.231735	0.611056	0.639078	0.0646001	1
WTSI signature n9	0.00211173	0.00181003	0.257774	0.000897564	0.0864953	0.339247	0.0658734	0.286655	0.0839939	0.0288247	0.289753	0.0633864	0.331397	0.00158291	0.092042	0.101434	0.321555	-0.0712906	-0.0523854	0.216994	-0.0094138	0.216404	0.47784	0.241902	-0.00679812	0.0403493	0.295624	0.260726	0.396529	0.343466	-0.0548262	0.266164	0.289049	-0.105109	-0.151004	-0.254975	0.39109	0.213081	-0.0304673	0.334903	1
WTSI signature n10	0.743773	0.743863	0.25853	0.744211	0.126323	0.0120659	0.459224	0.0262273	0.348853	0.499778	0.0187974	0.469332	0.0440418	0.757939	0.0693597	-0.0447338	0.0125066	0.128092	0.177068	-0.0222859	0.71656	0.281945	-0.0159665	0.155254	0.727377	0.100497	0.271064	0.203314	-0.0169678	0.218199	-0.0304141	0.40585	0.461286	0.284231	-0.138846	-0.0167654	0.207361	0.311926	0.701072	0.273577	0.119071	1
WTSI signature n11	0.541957	0.541803	0.182641	0.539886	0.270944	-0.0435979	0.47709	-0.0490235	0.364405	0.511726	-0.0615158	0.47997	-0.0269031	0.52674	0.259181	-0.0828283	-0.0542263	0.570334	0.516594	-0.0979612	0.570404	0.21062	-0.116172	0.148559	0.556068	0.269223	0.156788	0.0370896	-0.0688138	0.060867	0.319036	0.143472	0.217621	0.19131	-0.00594774	-0.0712643	0.234453	0.183063	0.529051	0.0105914	-0.0887506	0.0763803	1
WTSI signature n12	-0.0583122	-0.0583153	0.0787655	-0.0576816	-0.00166446	0.08398	-0.0275061	0.0415905	-0.0224456	-0.0209625	0.0327372	-0.0319436	0.088276	-0.0578387	-0.0167942	0.379003	0.0318794	-0.00209845	0.0104158	0.0264622	-0.057257	0.0210143	0.303722	-0.00789895	-0.0572173	-0.0186896	0.0739061	-0.0308377	0.0989484	0.229127	-0.0497786	-0.0210413	0.0898155	-0.0785325	0.16154	-0.114202	0.577913	-0.00799518	-0.0430589	0.0171159	0.243324	-0.0522088	-0.0510467	1
WTSI signature n13	0.227512	0.227114	0.0623619	0.239285	0.0395274	-0.00267078	0.169179	-0.0138959	0.0351462	0.330192	-0.00601901	0.170179	-0.00771017	0.240029	0.0355736	-0.168485	-0.00229286	0.34331	0.00680686	0.0152075	0.240391	0.0729953	0.361038	-0.0311354	0.238386	0.0278558	0.106227	-0.0295823	0.187916	0.248555	-0.0140902	0.0729996	0.0877189	0.899135	0.20004	-0.092527	-0.0652597	0.0251166	0.270977	-0.00961675	-0.119424	0.183856	0.069828	-0.105397	1
WTSI signature n14	0.195621	0.194444	0.815122	0.190332	0.815416	0.546773	0.717303	0.44227	0.779976	0.447621	0.367659	0.714532	0.597726	0.185494	0.816387	0.281914	0.420536	0.186309	0.535214	0.0687394	0.184933	0.808135	0.166602	0.658189	0.178705	0.794988	0.735486	0.562621	0.0742843	0.462319	0.294237	0.721247	0.730374	0.013483	-0.10568	0.0556949	0.512088	0.883874	0.0898246	0.608175	0.154544	0.178077	0.274918	-0.0405978	-0.0137417	1
WTSI signature n15	0.105454	0.104688	0.679266	0.100614	0.680624	0.490516	0.566432	0.41497	0.632931	0.328688	0.357236	0.565976	0.532146	0.0980943	0.676727	0.315656	0.377114	0.11526	0.384388	0.0723587	0.0969256	0.623477	0.121123	0.381985	0.0911846	0.697149	0.547996	0.324451	0.0942248	0.265983	0.144244	0.514836	0.547492	-0.0114068	-0.169345	-0.0653194	0.399439	0.78074	0.0388567	0.354847	0.119228	0.129318	0.181918	0.0407118	-0.0165428	0.840605	1
WTSI signature n16	0.000630639	0.000654894	0.0235133	0.00275578	0.00956949	0.0449457	0.0126175	0.0415285	0.0119026	0.0131553	0.036631	0.00972746	0.0540343	0.00297483	-0.00722775	0.321333	0.0174147	0.0387209	0.0551603	0.0510251	0.00195866	0.0655639	0.440709	0.127876	0.0021855	-0.0360317	0.144215	0.091988	0.165605	0.381785	0.0126923	0.00447249	0.167605	0.0429092	0.325024	-0.0119182	0.676247	-0.0336234	0.0245395	0.172052	0.355703	0.0163655	-0.0048751	0.692981	-0.00563978	-0.0574868	-0.0272082	1
WTSI signature n17	0.162808	0.162576	0.148791	0.163777	0.0229791	0.584628	0.0984322	0.645377	0.0652308	0.131123	0.692976	0.0996472	0.545711	0.165403	0.0202631	-0.119764	0.697548	0.0515283	-0.0259673	0.789142	0.157588	0.0936373	0.57194	-0.0428761	0.160665	0.0254163	0.1064	0.0462718	0.872407	0.0380449	-0.104697	0.152652	0.161375	0.0323195	-0.129381	-0.201213	0.0803648	0.127883	0.151906	0.0578847	0.361702	0.188929	-0.00303537	0.0105312	-0.00814354	0.0574845	0.0497911	0.0690906	1
WTSI signature n18	0.130181	0.129973	0.201648	0.127976	0.260492	0.0619367	0.260426	0.0562257	0.298908	0.135088	0.020199	0.260498	0.094564	0.129682	0.234005	0.391534	0.0193723	-0.00129003	0.250917	-0.0222162	0.117993	0.284146	-0.171389	0.614894	0.120957	0.203004	0.157723	0.819255	-0.0672338	0.141628	0.107331	0.203526	0.223598	0.0700915	0.0449756	0.547249	0.110582	0.194828	0.0851316	0.432046	-0.00663362	0.296628	-0.0733454	-0.133103	0.0292068	0.253691	0.118896	-0.0430971	-0.0399399
WTSI signature n19	0.383595	0.38295	0.661167	0.376766	0.721425	0.351219	0.73815	0.265491	0.749998	0.529337	0.204531	0.736074	0.396017	0.369721	0.713822	0.22216	0.260586	0.330432	0.664896	-0.0274248	0.388212	0.72216	0.188763	0.590516	0.373354	0.681566	0.705228	0.38846	0.0414028	0.461412	0.470008	0.675127	0.718589	0.100774	0.000465225	-0.0143185	0.630004	0.696351	0.290107	0.499748	0.141792	0.142319	0.580193	0.0535367	0.0257762	0.668748	0.510662	0.120481	0.035117
WTSI signature n20	0.411379	0.410595	0.580373	0.407109	0.574616	0.264783	0.642859	0.180899	0.660784	0.447525	0.122044	0.640235	0.311158	0.408215	0.555832	0.102297	0.199236	0.150722	0.527955	-0.0135738	0.396534	0.633818	0.141853	0.437627	0.394274	0.535302	0.617702	0.340473	0.0244569	0.404387	0.209645	0.645543	0.676962	0.064782	-0.0832217	0.0490055	0.56896	0.633705	0.287624	0.446756	0.131517	0.352737	0.25026	0.161268	0.00158452	0.522621	0.210159	0.154276	0.0955721
WTSI signature n21	0.10723	0.106828	0.299447	0.105804	0.201029	0.251704	0.20824	0.187978	0.195649	0.182848	0.165697	0.204651	0.25809	0.105763	0.185464	0.348911	0.18784	0.0501121	0.0701375	0.038114	0.100241	0.268875	0.24158	0.122274	0.100101	0.187324	0.309399	0.0854693	0.0879511	0.269666	-0.00914962	0.278735	0.330309	-0.037194	0.00216995	-0.136316	0.511322	0.248456	0.0576941	0.169468	0.176198	0.100946	0.0115826	0.755744	-0.0561531	0.163072	0.160815	0.31696	0.0177316
WTSI signature 1A	0.451603	0.45032	0.931314	0.445779	0.847944	0.565493	0.870549	0.429119	0.890376	0.624314	0.348766	0.867319	0.622652	0.442819	0.840677	0.227202	0.440603	0.240452	0.530707	0.0206109	0.434735	0.96175	0.284551	0.681496	0.42974	0.800366	0.953669	0.57373	0.0918843	0.638718	0.22958	0.961545	0.966744	0.135458	-0.144099	-0.00986245	0.67947	0.950517	0.298664	0.729501	0.24973	0.361114	0.261325	0.017128	0.0669698	0.795733	0.611594	0.0385062	0.137569
WTSI signature 1B	0.482738	0.481687	0.778465	0.481385	0.77731	0.443511	0.8402	0.348433	0.817251	0.662867	0.278774	0.837673	0.499346	0.476417	0.756127	0.328902	0.334193	0.415771	0.668412	0.0458856	0.482073	0.844326	0.32028	0.645448	0.47424	0.725309	0.819434	0.558798	0.112996	0.637561	0.247616	0.762316	0.867033	0.227137	0.0420869	-0.0239391	0.817902	0.78649	0.387174	0.647611	0.261456	0.335365	0.438	0.215196	0.0933635	0.710986	0.55777	0.351225	0.142624
WTSI signature 2	0.22495	0.224162	0.0286632	0.245774	0.0686711	-0.0366601	0.211906	-0.0478573	-0.00107652	0.485216	-0.0336374	0.211437	-0.0483127	0.241692	0.0678369	-0.144179	-0.0348765	0.638223	0.0526252	0.000505195	0.260057	0.0710613	0.30846	-0.0286811	0.252883	0.0590293	0.0864028	-0.0177951	0.162731	0.219676	-0.0152912	0.000753373	0.038174	0.966434	0.19015	-0.0822515	-0.0558315	-0.0377564	0.323064	-0.0306522	-0.126193	0.0630308	0.189963	-0.073954	0.894906	-0.0272	-0.040562	0.0394603	-0.0105861
WTSI signature 3	-0.136832	-0.136515	-0.178082	-0.135629	-0.175228	-0.0813255	-0.201077	-0.0560082	-0.198513	-0.158057	-0.038506	-0.201702	-0.0939694	-0.137398	-0.176349	0.0508148	-0.0695562	0.014297	0.158873	0.143178	-0.127952	-0.216239	0.256744	0.110578	-0.129322	-0.201457	-0.203053	0.0402148	0.0575176	0.208529	0.238255	-0.247891	-0.202977	0.189004	0.873088	0.155327	0.0163876	-0.253855	-0.07591	0.111878	-0.198121	-0.133772	0.0378744	0.00415529	0.264305	-0.111513	-0.184841	0.177501	-0.0788214
WTSI signature 4	-0.0680133	-0.0677192	-0.0563322	-0.0709726	0.0172803	-0.146444	-0.0254475	-0.144589	0.0356958	-0.125728	-0.152088	-0.0256879	-0.135322	-0.071623	0.00293348	0.342591	-0.173273	-0.0815491	0.220811	-0.0815164	-0.0676552	-0.042172	-0.19597	0.433485	-0.0689225	-0.0299332	-0.117203	0.409808	-0.186249	0.0416042	0.399366	-0.0934156	-0.0939207	-0.0658524	0.290655	0.855894	-0.0639513	-0.0777677	-0.069845	0.257833	-0.212085	-0.00970435	-0.0327564	-0.120109	-0.075046	0.0674925	-0.0801557	-0.0131257	-0.18732
WTSI signature 5	0.148091	0.148037	0.230422	0.144981	0.283471	0.128855	0.288891	0.10288	0.30242	0.189121	0.0775253	0.285259	0.153945	0.139094	0.262071	0.393049	0.072734	0.213076	0.534652	0.0967465	0.157009	0.266649	0.318861	0.341809	0.149926	0.239333	0.261582	0.276658	0.119426	0.41069	0.20838	0.153444	0.310844	-0.00793234	0.384184	-0.025461	0.761353	0.194139	0.149571	0.295885	0.264633	0.0249013	0.346515	0.567116	-0.0935598	0.244019	0.178389	0.700907	0.0720138
WTSI signature 6	0.256495	0.255516	0.777247	0.249951	0.824281	0.468561	0.752889	0.371033	0.827906	0.44601	0.298399	0.750577	0.521819	0.247149	0.815953	0.233867	0.358408	0.164256	0.631177	0.0450493	0.246527	0.776712	0.143235	0.505067	0.239473	0.818517	0.694605	0.409462	0.0883136	0.376488	0.232332	0.684045	0.712891	0.0033595	-0.153103	0.00633758	0.5313	0.900552	0.132396	0.458265	0.128274	0.197125	0.286864	0.0297427	-0.0249498	0.877587	0.789872	-0.0207809	0.0860973
WTSI signature 7	0.749663	0.7497	0.0910128	0.75661	0.0618524	-0.0908527	0.43679	-0.0891812	0.182098	0.706422	-0.080526	0.439353	-0.0842375	0.742684	0.045135	-0.132673	-0.0855827	0.79673	0.279309	-0.0753115	0.782441	0.10026	-0.0712125	0.00358634	0.775312	0.0624206	0.0910588	-0.0424994	-0.0283446	0.0509964	0.162156	0.095981	0.166454	0.449757	-0.0428972	-0.0737681	0.13596	0.0500675	0.8357	-0.0450421	-0.0774015	0.24615	0.704526	-0.0259027	0.230963	0.0660387	0.0115515	0.0324319	0.0703708
WTSI signature 8	-0.024308	-0.0247525	0.277363	-0.0239385	0.169682	0.154473	0.11872	0.0892738	0.157621	0.0327807	0.0610311	0.116526	0.175926	-0.0244106	0.157938	0.470411	0.0734789	-0.0158265	0.200603	0.0333162	-0.0320288	0.256919	0.217682	0.721755	-0.0300593	0.0841962	0.254131	0.68439	-0.0406042	0.556347	0.325436	0.229597	0.263562	0.00680158	0.435255	0.399195	0.300924	0.193781	-0.051798	0.774161	0.198973	0.147171	-0.0399527	-0.0144378	-0.0269303	0.318998	0.105405	0.178456	-0.012602
WTSI signature 9	-0.0890343	-0.0889957	0.0213798	-0.0887493	-0.111665	0.247294	-0.130193	0.244734	-0.11722	-0.112465	0.27346	-0.13202	0.222993	-0.0885154	-0.107649	0.070589	0.278586	-0.0802477	-0.077937	0.356424	-0.0916821	-0.0365757	0.449964	0.0923355	-0.0893487	-0.146094	0.019312	0.168112	0.514177	0.135995	-0.0794842	-0.00834282	0.0260137	-0.118581	-0.0837799	-0.220321	0.194789	-0.0250577	-0.0775669	0.145143	0.874008	0.0564423	-0.091591	0.184315	-0.12492	-0.0150905	-0.020705	0.320039	0.470029
WTSI signature 10	0.443555	0.443589	0.173135	0.44515	0.0937738	0.0351797	0.289846	0.0494473	0.228465	0.305493	0.0402944	0.295721	0.0585671	0.452453	0.0590688	0.00844541	0.0323487	0.107451	0.201884	0.0486391	0.429791	0.191647	-0.00414376	0.271814	0.436716	0.056162	0.145971	0.391665	0.0479375	0.17023	-0.00780729	0.234619	0.282762	0.189067	-0.0518789	0.0727006	0.152378	0.18018	0.425489	0.294013	0.192207	0.793673	0.0629682	-0.0574203	0.122715	0.191335	0.0960715	0.0261259	0.138435
WTSI signature 11	0.498664	0.498772	0.0882763	0.49741	0.184122	-0.0943668	0.390372	-0.0891354	0.266726	0.463896	-0.0927934	0.392949	-0.0848817	0.482836	0.175809	-0.0867938	-0.0945106	0.592988	0.477954	-0.0949818	0.533714	0.105997	-0.142835	0.0999574	0.517885	0.184639	0.0581573	-0.0192394	-0.0666373	-0.0205493	0.359895	0.037063	0.110201	0.186264	0.0104562	-0.0603817	0.168955	0.0777742	0.50869	-0.0697415	-0.113402	0.00395398	0.981601	-0.0433486	0.0654932	0.191293	0.122134	0.00343079	-0.0218816
WTSI signature 12	-0.0633667	-0.0633106	0.0365738	-0.0621164	-0.0371557	0.0583709	-0.056499	0.0254198	-0.0566714	-0.0359737	0.0212177	-0.0609287	0.0613627	-0.0627599	-0.0535889	0.378111	0.0169908	0.0250697	0.0634656	0.075721	-0.0582257	-0.0309611	0.267281	-0.0456872	-0.0592942	-0.05008	0.015161	-0.0680425	0.1058	0.16281	-0.0325303	-0.0737585	0.036817	-0.0738853	0.13923	-0.138411	0.505421	-0.0540811	-0.0318493	-0.0289536	0.203327	-0.0768348	-0.02275	0.934069	-0.110188	-0.0721961	0.0016428	0.658389	0.0457439
WTSI signature 13	0.101207	0.10085	0.0110652	0.113237	-0.000194748	-0.00287135	0.0771822	-0.0142947	-0.0399712	0.237655	-0.00335144	0.076699	-0.014244	0.111652	0.00511803	-0.155133	-0.00191219	0.324727	-0.0170665	0.0386138	0.119369	0.00828354	0.377267	-0.0475547	0.115808	-0.00907987	0.0425108	-0.0476807	0.201927	0.219385	-0.00348672	-0.0134277	-0.00456703	0.858148	0.249878	-0.0879886	-0.10683	-0.0421824	0.155105	-0.0494166	-0.12591	0.0348278	0.0634976	-0.0960745	0.981057	-0.0438808	-0.0405681	-0.000126341	-0.0369726
WTSI signature 14	0.139561	0.138903	0.480262	0.136539	0.580177	0.285567	0.512257	0.240523	0.558311	0.309784	0.191208	0.510886	0.322796	0.13145	0.573574	0.227853	0.207065	0.209692	0.593452	0.0568953	0.141408	0.482793	0.000938378	0.531338	0.134499	0.56857	0.367937	0.459283	0.0136143	0.23618	0.363424	0.357275	0.396209	-0.00214201	0.019223	0.158881	0.322409	0.563771	0.0905267	0.379711	0.0337837	0.122916	0.358515	-0.0462336	-0.0363041	0.84407	0.606455	-0.0497056	-0.00589716
WTSI signature 15	0.0773608	0.0768855	0.52368	0.0733853	0.618224	0.370845	0.507593	0.326211	0.571921	0.278932	0.280996	0.507245	0.404493	0.0703526	0.608977	0.30178	0.285904	0.14738	0.508796	0.0758305	0.0771898	0.48924	0.0386563	0.294667	0.0687321	0.645219	0.384784	0.24801	0.0817362	0.12975	0.16914	0.348837	0.402851	-0.0258218	-0.107336	-0.0515531	0.346401	0.642435	0.0384803	0.213909	0.0573473	0.0784755	0.304256	0.0654665	-0.0361742	0.761963	0.915006	-0.00743928	0.015732
WTSI signature 16	-0.0339704	-0.0338377	-0.0483538	-0.0300178	-0.0593453	0.0295083	-0.054519	0.0415604	-0.069903	-0.0154319	0.0479467	-0.0572755	0.0309633	-0.0314144	-0.075152	0.317086	0.0179904	0.0982453	0.109581	0.147516	-0.023678	-0.0287346	0.435444	0.0912139	-0.0254711	-0.10261	0.041153	0.0611968	0.222888	0.29948	0.0550255	-0.100333	0.0616475	0.0792648	0.361847	-0.029428	0.562723	-0.117636	0.0169175	0.106899	0.312499	-0.0444224	0.0415323	0.620604	0.0277633	-0.0987141	-0.0741957	0.932632	0.125846
WTSI signature 17	0.0263653	0.0262656	0.0196266	0.0280401	-0.0712677	0.517709	-0.0402097	0.59395	-0.0631464	0.0119588	0.651326	-0.0397788	0.470977	0.0278277	-0.0664274	-0.128559	0.640829	0.030195	-0.0671869	0.812966	0.0278175	-0.0381768	0.552936	-0.110122	0.0295002	-0.0636025	-0.0281277	-0.0147257	0.879828	-0.0494508	-0.104861	-0.00143717	0.00444527	-0.00963583	-0.0893751	-0.186892	-0.00402435	-0.00552442	0.0402481	-0.0433103	0.333891	0.0374371	-0.0170361	0.0110649	-0.0344151	-0.0299939	-0.0207511	0.0715223	0.970871
WTSI signature 18	-0.0079185	-0.00793848	0.0612814	-0.00870278	0.0973448	-0.00364537	0.0684531	-0.00165698	0.103556	-0.0032439	-0.0207638	0.0681305	0.0148911	-0.00830901	0.0782408	0.364157	-0.0334954	-0.0223704	0.204388	0.00841245	-0.0128753	0.10666	-0.172924	0.561413	-0.0109939	0.0375987	-0.0059458	0.759282	-0.0729454	0.0798359	0.138576	0.0233854	0.0422839	0.0347279	0.150444	0.528786	0.0119295	0.0239688	-0.0191341	0.354527	-0.00333073	0.168787	-0.0853	-0.109705	0.00696409	0.154245	0.0203154	-0.027688	-0.0767959
WTSI signature 19	0.314808	0.314952	0.25537	0.309476	0.406836	0.0472905	0.462865	0.0319312	0.449722	0.351432	0.00666162	0.463563	0.0727025	0.301832	0.392193	0.159312	0.0125537	0.355344	0.652214	-0.0520347	0.337546	0.304307	0.00642112	0.329909	0.319602	0.388869	0.259892	0.139871	-0.0170052	0.147324	0.515875	0.222049	0.2971	0.0923798	0.0934357	0.014846	0.367733	0.297762	0.295871	0.138431	-0.0172137	0.0178599	0.676139	0.0524812	0.0169431	0.366139	0.292605	0.118724	-0.0316954
WTSI signature 20	0.1519	0.151609	0.246322	0.149265	0.33568	0.0651457	0.331809	0.0349057	0.366786	0.185503	0.00167102	0.329813	0.0928656	0.148453	0.32257	0.0927238	0.0330037	0.107848	0.499051	0.0140299	0.152245	0.267128	-0.00258295	0.236147	0.1473	0.32348	0.213583	0.145752	-0.0138343	0.120528	0.248769	0.21147	0.259521	-0.028304	0.00223405	0.101009	0.326008	0.326835	0.101093	0.150124	-0.00428945	0.091898	0.248468	0.188486	-0.0652572	0.387847	0.144555	0.142547	0.00542949
WTSI signature 21	0.0324289	0.0322184	0.179418	0.031667	0.11149	0.178278	0.103006	0.133263	0.0943345	0.096487	0.119991	0.0994434	0.178508	0.0309753	0.093014	0.396448	0.1252	0.047258	0.0707095	0.0555491	0.031595	0.129152	0.188151	0.00556027	0.030351	0.112616	0.154243	-0.0174315	0.0791381	0.151388	-0.0327724	0.111508	0.180006	-0.0705523	0.00474579	-0.170286	0.437728	0.127319	0.0109191	0.0256201	0.132631	0.0171288	0.0306008	0.793496	-0.0855125	0.0864511	0.137347	0.341517	-3.72743e-05
COSMIC signature 1	0.450607	0.449323	0.931879	0.444785	0.847887	0.566132	0.869995	0.429543	0.890036	0.62367	0.349135	0.866762	0.623307	0.441832	0.840707	0.227188	0.441041	0.239569	0.52867	0.0204514	0.433701	0.961793	0.284393	0.680496	0.428723	0.800509	0.953899	0.572787	0.0918246	0.638068	0.228541	0.961666	0.966651	0.134834	-0.14563	-0.0110431	0.678498	0.951396	0.297532	0.72893	0.249744	0.36037	0.259868	0.0164488	0.0666213	0.796266	0.613264	0.0374088	0.137433
COSMIC signature 2	0.294915	0.293767	0.0461205	0.321966	0.137275	-0.057342	0.313467	-0.0660818	0.0414257	0.652622	-0.050953	0.313295	-0.0677613	0.316881	0.131131	-0.122026	-0.0520305	0.838716	0.08953	-0.042234	0.341133	0.129503	0.143706	-0.0356725	0.331887	0.134173	0.119801	-0.0116835	0.0875427	0.135148	-0.0550156	0.023024	0.0781685	0.838087	-0.00102479	-0.0883059	-0.00567364	-0.0094817	0.414548	-0.0292176	-0.0820007	0.0904625	0.266557	-0.0281073	0.556825	0.00867638	-0.0162142	0.0539744	0.0360633
COSMIC signature 3	-0.140084	-0.139794	-0.167394	-0.138601	-0.194165	-0.0757975	-0.217336	-0.056967	-0.215301	-0.167455	-0.0410572	-0.217857	-0.0882489	-0.139967	-0.189661	-0.0285091	-0.0640847	-0.00766251	0.095569	0.127809	-0.132932	-0.215089	0.26941	0.0706365	-0.133022	-0.21896	-0.186468	-0.00162366	0.0555119	0.207818	0.202628	-0.224079	-0.194527	0.18441	0.851413	0.0992106	-0.0155594	-0.242685	-0.0863323	0.0873366	-0.185734	-0.133194	0.00706019	-0.0427712	0.273935	-0.127581	-0.197963	0.135296	-0.0919688
COSMIC signature 4	-0.0680133	-0.0677192	-0.0563322	-0.0709726	0.0172803	-0.146444	-0.0254475	-0.144589	0.0356958	-0.125728	-0.152088	-0.0256879	-0.135322	-0.071623	0.00293348	0.342591	-0.173273	-0.0815491	0.220811	-0.0815164	-0.0676552	-0.042172	-0.19597	0.433485	-0.0689225	-0.0299332	-0.117203	0.409808	-0.186249	0.0416042	0.399366	-0.0934156	-0.0939207	-0.0658524	0.290655	0.855894	-0.0639513	-0.0777677	-0.069845	0.257833	-0.212085	-0.00970435	-0.0327564	-0.120109	-0.075046	0.0674925	-0.0801557	-0.0131257	-0.18732
COSMIC signature 5	0.147814	0.147759	0.231255	0.144702	0.281461	0.127811	0.287194	0.100703	0.300835	0.187741	0.0752711	0.283547	0.152955	0.138895	0.26005	0.394615	0.0709877	0.210141	0.529885	0.0931959	0.15647	0.267275	0.321055	0.343922	0.149485	0.236652	0.264327	0.277783	0.117478	0.415247	0.20739	0.155656	0.313143	-0.00944929	0.383297	-0.0274561	0.763996	0.194073	0.148846	0.300846	0.271041	0.0265938	0.343074	0.567086	-0.0952225	0.242042	0.176262	0.704894	0.070775
COSMIC signature 6	0.256495	0.255516	0.777247	0.249951	0.824281	0.468561	0.752889	0.371033	0.827906	0.44601	0.298399	0.750577	0.521819	0.247149	0.815953	0.233867	0.358408	0.164256	0.631177	0.0450493	0.246527	0.776712	0.143235	0.505067	0.239473	0.818517	0.694605	0.409462	0.0883136	0.376488	0.232332	0.684045	0.712891	0.0033595	-0.153103	0.00633758	0.5313	0.900552	0.132396	0.458265	0.128274	0.197125	0.286864	0.0297427	-0.0249498	0.877587	0.789872	-0.0207809	0.0860973
COSMIC signature 7	0.749663	0.7497	0.0910128	0.75661	0.0618524	-0.0908527	0.43679	-0.0891812	0.182098	0.706422	-0.080526	0.439353	-0.0842375	0.742684	0.045135	-0.132673	-0.0855827	0.79673	0.279309	-0.0753115	0.782441	0.10026	-0.0712125	0.00358634	0.775312	0.0624206	0.0910588	-0.0424994	-0.0283446	0.0509964	0.162156	0.095981	0.166454	0.449757	-0.0428972	-0.0737681	0.13596	0.0500675	0.8357	-0.0450421	-0.0774015	0.24615	0.704526	-0.0259027	0.230963	0.0660387	0.0115515	0.0324319	0.0703708
COSMIC signature 8	-0.0945128	-0.0947465	0.116724	-0.0938404	0.0314386	0.0272482	-0.0230974	-0.0153137	0.0160772	-0.0748413	-0.0331856	-0.0245626	0.0429329	-0.0935041	0.0176913	0.483234	-0.0393627	-0.068318	0.10763	-0.0173025	-0.0995205	0.0967967	0.126434	0.613145	-0.0977064	-0.0465433	0.103772	0.540497	-0.135542	0.453422	0.365694	0.0789142	0.110107	-0.0499071	0.482771	0.45841	0.184144	0.0442936	-0.101126	0.668206	0.0741213	0.0582266	-0.0814529	-0.0326546	-0.0905124	0.185212	0.00501408	0.166195	-0.0874139
COSMIC signature 9	-0.0890343	-0.0889957	0.0213798	-0.0887493	-0.111665	0.247294	-0.130193	0.244734	-0.11722	-0.112465	0.27346	-0.13202	0.222993	-0.0885154	-0.107649	0.070589	0.278586	-0.0802477	-0.077937	0.356424	-0.0916821	-0.0365757	0.449964	0.0923355	-0.0893487	-0.146094	0.019312	0.168112	0.514177	0.135995	-0.0794842	-0.00834282	0.0260137	-0.118581	-0.0837799	-0.220321	0.194789	-0.0250577	-0.0775669	0.145143	0.874008	0.0564423	-0.091591	0.184315	-0.12492	-0.0150905	-0.020705	0.320039	0.470029
COSMIC signature 10	0.443555	0.443589	0.173135	0.44515	0.0937738	0.0351797	0.289846	0.0494473	0.228465	0.305493	0.0402944	0.295721	0.0585671	0.452453	0.0590688	0.00844541	0.0323487	0.107451	0.201884	0.0486391	0.429791	0.191647	-0.00414376	0.271814	0.436716	0.056162	0.145971	0.391665	0.0479375	0.17023	-0.00780729	0.234619	0.282762	0.189067	-0.0518789	0.0727006	0.152378	0.18018	0.425489	0.294013	0.192207	0.793673	0.0629682	-0.0574203	0.122715	0.191335	0.0960715	0.0261259	0.138435
COSMIC signature 11	0.498664	0.498772	0.0882763	0.49741	0.184122	-0.0943668	0.390372	-0.0891354	0.266726	0.463896	-0.0927934	0.392949	-0.0848817	0.482836	0.175809	-0.0867938	-0.0945106	0.592988	0.477954	-0.0949818	0.533714	0.105997	-0.142835	0.0999574	0.517885	0.184639	0.0581573	-0.0192394	-0.0666373	-0.0205493	0.359895	0.037063	0.110201	0.186264	0.0104562	-0.0603817	0.168955	0.0777742	0.50869	-0.0697415	-0.113402	0.00395398	0.981601	-0.0433486	0.0654932	0.191293	0.122134	0.00343079	-0.0218816
COSMIC signature 12	-0.0633667	-0.0633106	0.0365738	-0.0621164	-0.0371557	0.0583709	-0.056499	0.0254198	-0.0566714	-0.0359737	0.0212177	-0.0609287	0.0613627	-0.0627599	-0.0535889	0.378111	0.0169908	0.0250697	0.0634656	0.075721	-0.0582257	-0.0309611	0.267281	-0.0456872	-0.0592942	-0.05008	0.015161	-0.0680425	0.1058	0.16281	-0.0325303	-0.0737585	0.036817	-0.0738853	0.13923	-0.138411	0.505421	-0.0540811	-0.0318493	-0.0289536	0.203327	-0.0768348	-0.02275	0.934069	-0.110188	-0.0721961	0.0016428	0.658389	0.0457439
COSMIC signature 13	0.0123899	0.0122494	-0.011733	0.0189458	-0.0393459	0.00868616	-0.00919555	-0.000926371	-0.0680378	0.0835826	0.0085224	-0.00998671	-0.00253023	0.0184895	-0.0311331	-0.139181	0.00923424	0.141584	-0.0444384	0.0563613	0.0214178	-0.0354229	0.386989	-0.0502868	0.0192086	-0.0469363	0.0039322	-0.0570884	0.204726	0.205069	0.00947721	-0.0380106	-0.0437932	0.745726	0.285922	-0.0760753	-0.128099	-0.0581529	0.0468872	-0.0567552	-0.119602	-0.00829844	-0.0127897	-0.0982082	0.949413	-0.0602886	-0.0448863	-0.0167222	-0.0558095
COSMIC signature 14	0.139561	0.138903	0.480262	0.136539	0.580177	0.285567	0.512257	0.240523	0.558311	0.309784	0.191208	0.510886	0.322796	0.13145	0.573574	0.227853	0.207065	0.209692	0.593452	0.0568953	0.141408	0.482793	0.000938378	0.531338	0.134499	0.56857	0.367937	0.459283	0.0136143	0.23618	0.363424	0.357275	0.396209	-0.00214201	0.019223	0.158881	0.322409	0.563771	0.0905267	0.379711	0.0337837	0.122916	0.358515	-0.0462336	-0.0363041	0.84407	0.606455	-0.0497056	-0.00589716
COSMIC signature 15	0.0773608	0.0768855	0.52368	0.0733853	0.618224	0.370845	0.507593	0.326211	0.571921	0.278932	0.280996	0.507245	0.404493	0.0703526	0.608977	0.30178	0.285904	0.14738	0.508796	0.0758305	0.0771898	0.48924	0.0386563	0.294667	0.0687321	0.645219	0.384784	0.24801	0.0817362	0.12975	0.16914	0.348837	0.402851	-0.0258218	-0.107336	-0.0515531	0.346401	0.642435	0.0384803	0.213909	0.0573473	0.0784755	0.304256	0.0654665	-0.0361742	0.761963	0.915006	-0.00743928	0.015732
COSMIC signature 16	-0.0339704	-0.0338377	-0.0483538	-0.0300178	-0.0593453	0.0295083	-0.054519	0.0415604	-0.069903	-0.0154319	0.0479467	-0.0572755	0.0309633	-0.0314144	-0.075152	0.317086	0.0179904	0.0982453	0.109581	0.147516	-0.023678	-0.0287346	0.435444	0.0912139	-0.0254711	-0.10261	0.041153	0.0611968	0.222888	0.29948	0.0550255	-0.100333	0.0616475	0.0792648	0.361847	-0.029428	0.562723	-0.117636	0.0169175	0.106899	0.312499	-0.0444224	0.0415323	0.620604	0.0277633	-0.0987141	-0.0741957	0.932632	0.125846
COSMIC signature 17	0.0244375	0.0243408	0.0182939	0.0260781	-0.0726884	0.517172	-0.0423224	0.593392	-0.0647764	0.00960665	0.651004	-0.0418898	0.470233	0.0258859	-0.067731	-0.129416	0.640405	0.0279853	-0.0690942	0.812802	0.0258079	-0.0396499	0.553182	-0.110545	0.0275111	-0.0650564	-0.0293965	-0.0150069	0.880583	-0.0502465	-0.105274	-0.00267964	0.00280455	-0.0109999	-0.0889879	-0.186372	-0.00565635	-0.00659811	0.0382276	-0.0439438	0.334876	0.0367643	-0.0184301	0.00932441	-0.0349371	-0.0306936	-0.0212666	0.0706025	0.970499
COSMIC signature 18	0.000797722	0.000808455	0.0544565	0.000107582	0.0891095	-0.0113115	0.0666578	-0.00863116	0.0985523	-0.000202864	-0.0269171	0.0663737	0.00691278	-9.4558e-05	0.0703439	0.365058	-0.0415017	-0.00824961	0.214581	0.00603894	-0.00282191	0.0993036	-0.169305	0.571218	-0.00118287	0.0273031	-0.0113535	0.76415	-0.0752149	0.0903897	0.150103	0.0157054	0.0369714	0.0390024	0.167166	0.539304	0.0189616	0.0107214	-0.00642091	0.366809	0.00641721	0.17659	-0.0630828	-0.11061	0.0090871	0.150702	0.0115061	-0.0179074	-0.0799154
COSMIC signature 19	0.314808	0.314952	0.25537	0.309476	0.406836	0.0472905	0.462865	0.0319312	0.449722	0.351432	0.00666162	0.463563	0.0727025	0.301832	0.392193	0.159312	0.0125537	0.355344	0.652214	-0.0520347	0.337546	0.304307	0.00642112	0.329909	0.319602	0.388869	0.259892	0.139871	-0.0170052	0.147324	0.515875	0.222049	0.2971	0.0923798	0.0934357	0.014846	0.367733	0.297762	0.295871	0.138431	-0.0172137	0.0178599	0.676139	0.0524812	0.0169431	0.366139	0.292605	0.118724	-0.0316954
COSMIC signature 20	0.149885	0.149567	0.266305	0.14708	0.363083	0.0768589	0.351905	0.0434297	0.389789	0.195453	0.00881337	0.349818	0.105379	0.146092	0.350055	0.0997475	0.0406566	0.114532	0.525112	0.0119884	0.150241	0.28738	0.00595445	0.250178	0.144933	0.351671	0.229662	0.155635	-0.0113911	0.135778	0.254586	0.224375	0.274379	-0.0300367	0.00802362	0.0950087	0.344031	0.349206	0.0985168	0.163322	0.00296886	0.0899219	0.261415	0.194169	-0.0672048	0.415992	0.176585	0.143303	0.00486051
COSMIC signature 21	0.0324289	0.0322184	0.179418	0.031667	0.11149	0.178278	0.103006	0.133263	0.0943345	0.096487	0.119991	0.0994434	0.178508	0.0309753	0.093014	0.396448	0.1252	0.047258	0.0707095	0.0555491	0.031595	0.129152	0.188151	0.00556027	0.030351	0.112616	0.154243	-0.0174315	0.0791381	0.151388	-0.0327724	0.111508	0.180006	-0.0705523	0.00474579	-0.170286	0.437728	0.127319	0.0109191	0.0256201	0.132631	0.0171288	0.0306008	0.793496	-0.0855125	0.0864511	0.137347	0.341517	-3.72743e-05
COSMIC signature 22	-0.0761795	-0.075965	-0.0980859	-0.0761512	-0.123738	-0.117976	-0.132316	-0.135227	-0.129596	-0.107918	-0.12389	-0.132314	-0.128487	-0.0752734	-0.132098	0.226299	-0.126099	-0.0818003	-0.111486	-0.0664803	-0.0782719	-0.108876	-0.068329	-0.00307265	-0.0769462	-0.123636	-0.0800669	-0.0910085	-0.1404	-0.0116629	0.142177	-0.0623076	-0.0902257	-0.100317	-0.050811	0.0437475	-0.0664388	-0.0837154	-0.0687117	0.0296156	-0.0696725	-0.0608553	-0.098865	-0.0939313	-0.0974795	-0.110033	-0.0744458	-0.0152885	-0.0808287
COSMIC signature 23	0.303702	0.304122	0.0852169	0.293819	0.256124	-0.0755306	0.331078	-0.0620468	0.334175	0.219425	-0.0712591	0.33372	-0.0611188	0.286844	0.242527	0.00974868	-0.075242	0.258088	0.599912	-0.0761006	0.327277	0.109009	-0.155097	0.158248	0.30658	0.256672	0.0511758	-0.0182072	-0.0526434	-0.091863	0.514451	0.043832	0.102712	0.0184356	0.00466241	-0.0252798	0.1752	0.12839	0.271954	-0.0876649	-0.103339	-0.0223895	0.781651	-0.0258264	-0.0266362	0.213126	0.198083	-0.00204214	-0.0519494
COSMIC signature 24	-0.0419668	-0.0419412	0.00987216	-0.0402973	0.132463	-0.0676372	0.0878299	-0.0658326	0.116049	0.0110905	-0.0722077	0.0869977	-0.0595109	-0.0408106	0.118535	0.276505	-0.0905166	0.0329848	0.217434	-0.0560956	-0.0405582	0.0511909	-0.19238	0.347675	-0.0411114	0.106961	-0.0506411	0.402926	-0.0988003	-0.0318936	0.230006	-0.0449006	-0.0390458	0.0752746	0.161557	0.702491	-0.06666	-0.0150981	-0.0253054	0.151349	-0.180467	0.0107131	-0.0477803	-0.139541	0.0347632	0.112226	0.037713	-0.0449247	-0.141096
COSMIC signature 25	0.0219598	0.0217786	0.145067	0.0234156	0.0674727	0.0398951	0.0674626	-0.0170617	0.0593241	0.0609066	-0.0249671	0.0657777	0.0453474	0.0242741	0.0522352	0.353073	-0.0188782	0.0372004	0.132149	0.0203491	0.0194176	0.108613	0.164802	0.249169	0.0198579	0.0377652	0.127704	0.166364	-0.0450214	0.298761	0.207025	0.113442	0.139461	0.0404206	0.148734	0.0483393	0.262217	0.0828122	0.015879	0.299429	0.0606792	0.0819565	-0.0151653	0.151262	0.0286557	0.0734867	0.0197435	0.21612	-0.0177385
COSMIC signature 26	0.00871822	0.00849773	0.201731	0.00884762	0.124824	0.210856	0.101002	0.174143	0.0999407	0.0884307	0.155762	0.0974349	0.220133	0.00821776	0.10875	0.385837	0.152444	0.0481198	0.0788529	0.105905	0.00709578	0.15867	0.336686	0.0412549	0.00644852	0.114199	0.204846	0.00673942	0.15028	0.267071	-0.0326938	0.116821	0.230454	-0.0351371	0.104345	-0.187095	0.620005	0.165912	0.00159484	0.0842246	0.234456	0.010748	0.0232852	0.910006	-0.0514923	0.145994	0.209171	0.618716	0.045383
COSMIC signature 27	-0.0185401	-0.0185132	-0.0258435	-0.0176176	-0.0398949	-0.105009	-0.035089	-0.140742	-0.0419862	-0.0229118	-0.133398	-0.0360784	-0.110548	-0.017738	-0.0395304	0.118845	-0.118495	-0.00891695	-0.0351229	-0.135115	-0.0172841	-0.0374807	0.0474629	0.110137	-0.0179859	-0.0455139	-0.0236501	0.00591346	-0.112324	0.157282	0.198829	-0.0176373	-0.0301949	-0.0179453	0.075885	0.0225637	0.020422	-0.0245043	-0.0121879	0.0943095	0.0122344	-0.0247955	-0.00981125	-0.0590747	-0.0315499	-0.0295554	-0.0104224	-0.00234954	-0.068096
COSMIC signature 28	-0.0697601	-0.0697228	-0.0567043	-0.0685451	-0.137607	0.205706	-0.138116	0.228244	-0.148931	-0.0831186	0.26548	-0.138373	0.171575	-0.0677348	-0.126818	-0.159089	0.287599	-0.0454871	-0.15724	0.364971	-0.0707414	-0.10824	0.350493	-0.172939	-0.0687018	-0.13291	-0.0721005	-0.100378	0.561265	-0.106731	-0.140105	-0.0558552	-0.0720334	-0.0819726	-0.159926	-0.238508	-0.0837783	-0.0577827	-0.0569762	-0.103738	0.353809	0.00822881	-0.0926772	-0.00535951	-0.0808059	-0.084849	-0.059006	0.0283474	0.514139
COSMIC signature 29	0.0229176	0.0226694	0.227949	0.0219081	0.237368	0.0708012	0.192978	0.0322605	0.241825	0.0669398	-0.000180662	0.191532	0.0975647	0.0219936	0.215504	0.483551	0.00572415	-0.00344214	0.256489	-0.044184	0.0160288	0.243487	-0.0718198	0.648517	0.0161324	0.170775	0.163303	0.694685	-0.0887638	0.232087	0.319786	0.173133	0.190648	0.0149005	0.237916	0.677835	0.160706	0.168081	-0.0174561	0.491873	0.000136548	0.111569	-0.0553115	-0.0351087	-0.0456477	0.278006	0.104912	0.0499172	-0.0819695
COSMIC signature 30	0.490471	0.48996	0.179678	0.495143	0.378525	-0.0334272	0.55405	-0.041105	0.399992	0.62755	-0.0458403	0.554426	-0.0258493	0.482553	0.36838	-0.107867	-0.0395572	0.735735	0.66637	-0.0839919	0.527683	0.266309	-0.0674438	0.0989274	0.511212	0.392553	0.175106	0.0307853	-0.0265048	0.0900275	0.19682	0.131111	0.204437	0.377181	-0.0242576	-0.114492	0.217548	0.164551	0.536855	-0.0236769	-0.0726145	0.0250732	0.783815	-0.0425945	0.156313	0.231948	0.151185	0.00438764	0.0360106
[truncated: 56 more columns]

## Sheet: S2 MNF signature coefficients
Supplementary Table S2: NMF signatures
Substitution Type	Trinucleotide	Somatic Mutation Type	P3 1/1	P123 1/2	P123 2/2	P123+IRmse 1/3	P123+IRmse 2/3	P123+IRmse 3/3	IRmse_1/2	IRmse 2/2	IRmse 1/3	IRmse 2/3	IRmse 3/3	P12+IRmse 1/2	P12+IRmse 2/2	P123+IRmse+Uremse 1/4 (UV signature)	P123+IRmse+Uremse 2/4 (IRa signature)	P123+IRmse+Uremse 3/4 (Urethane signature)	P123+IRmse+Uremse 4/4 (IRb signature)	CellR 1/3	CellR 2/3	CellR 3/3	P123+IRmse+IRB 1/4	P123+IRmse+IRB 2/4	P123+IRmse+IRB 3/4	P123+IRmse+IRB 4/4	P123+IRmse+IRB 1/7	P123+IRmse+IRB 2/7	P123+IRmse+IRB 3/7	P123+IRmse+IRB 4/7	P123+IRmse+IRB 5/7	P123+IRmse+IRB 6/7	P123+IRmse+IRB 7	WTSI signature n1A	WTSI signature n1B	WTSI signature n2	WTSI signature n3	WTSI signature n4	WTSI signature n5	WTSI signature n6	WTSI signature n7	WTSI signature n8	WTSI signature n9	WTSI signature n10	WTSI signature n11	WTSI signature n12	WTSI signature n13	WTSI signature n14	WTSI signature n15
C>A	ACA	A[C>A]A	0.00182871	0.00180294	0.0113339	0.00162117	0.00759511	0.00740157	0.00597103	0.00689044	0.00828957	0.00115477	0.00636762	0.00604628	0.00808365	0.00150774	0.00492654	0.0395138	0.0043372	0.00116314	0.0122929	0.00800529	0.00127257	0.0111121	0.0108493	0.026979	0.00129316	0.00359983	0.010333	0.0359582	0.00387467	0.0190986	0.010735	0.00589138	0.00719266	0.00988712	0.0222443	0.0318008	0.0124415	0.001047	0.000333209	0.0307487	0.0102266	0.000441565	0.000193391	0.00658119	0.000673908	7.66367e-05	0.000907194
C>A	ACC	A[C>A]C	0.00125201	0.0012358	0.00881052	0.00116014	0.00375136	0.00654711	0.00289569	0.00578495	0.00459594	0.00016813	0.00461717	0.00279862	0.007275	0.00108547	0.00252202	0.0171289	0.00388385	5.19777e-18	0.00500344	0.00462912	0.000993058	0.00184681	0.0128555	0.0221127	0.000688111	0.00048801	0.00738836	0.00957579	0.00121341	0.0163525	0.0372431	0.0059694	0.00793385	0.00708524	0.0225226	0.0332084	0.00916686	0.00212715	0.000513773	0.0295805	0.00704317	0.00077811	0.00119275	0.00495514	0.000118754	0.00397036	0.00344319
C>A	ACG	A[C>A]G	0.00413918	0.00420041	0.00976138	0.00380244	0.0166488	0.00252098	0.0130266	0.00486935	0.0163646	0.00585978	0.00321134	0.0134709	0.00451277	0.00373621	0.0150651	0.0288465	0.00150371	0.00243497	0.00611096	0.00179832	0.00393748	0.0117036	0.00893268	0.00716218	0.00395916	0.018613	0.00250738	0.00643754	0.000416973	0.0152689	0.00300278	0.0027553	0.00386416	0.00427467	0.0061495	0.0556768	0.00641486	0.00107534	0	0.00496027	0.00148798	0.00066084	0	0.00507389	0.000336187	0.00133809	0
C>A	ACT	A[C>A]T	0.00179846	0.00174572	0.00727975	0.00170769	0.00544218	0.00865076	0.00440582	0.00867869	0.00451687	0.00429081	0.0093551	0.00442455	0.0084939	0.00156777	0.00525886	0.0146394	0.00753613	0.00423763	0.00541993	0.00889287	0.00147956	0.00594481	0.0167939	0.0211182	0.00153027	0.00351503	0.00495454	0.0208879	0.00478141	0.0251962	0.0112781	0.00418024	0.00584512	0.00439485	0.0201094	0.0267063	0.00969027	0.00147609	0.000420319	0.03162	0.00731005	0.0073206	0.000243948	0.00495945	0.000242882	0.0286148	0.00501758
C>A	CCA	C[C>A]A	0.00273789	0.00265197	0.016542	0.00259924	0.00660482	0.00964249	0.0059376	0.00471019	0.00559106	0.00626418	0.0045694	0.00576272	0.00904662	0.00247608	0.0063875	0.018349	0.00715578	0.00761499	0.0101959	0.0059202	0.00238403	0.0067598	0.00972753	0.0224496	0.00235261	0.00414703	0.00654388	0.0232678	0.0063783	0.0127247	0.0231793	0.00281867	0.00497816	0.00459389	0.0143807	0.032123	0.00647781	0.00497494	0.000799482	0.0202484	0.00667952	0.00156397	0.000541344	0.00922822	0.00269489	0.00343238	0.00591607
C>A	CCC	C[C>A]C	0.00190658	0.00186462	0.00984569	0.00186452	0.00646861	0.0037845	0.005347	0.00209671	0.00664777	0.00234745	0.00159405	0.0053921	0.00412067	0.00180787	0.00692477	0.00631655	0.00222506	0.00252955	0.00851112	0.00150911	0.00194647	0.00389796	0.0101761	0.0118016	0.00176263	0.00526009	0.00309295	0.00670768	0.00371229	0.012435	0.018099	0.00338794	0.00282917	0.000983484	0.0129879	0.0465607	0.0036338	0.0129187	0.000435024	0.0147632	0.00422795	0.000494134	0.00143074	0.00833177	0.000921724	0.00680365	0.00510202
C>A	CCG	C[C>A]G	0.00203794	0.00198784	0.0118077	0.00207044	0.00935855	0.0079757	0.00767634	0.00677108	0.0101771	0.0040687	0.00456091	0.0074347	0.0092475	0.00193384	0.00958131	0.00907188	0.00594828	0.0018817	0.00510526	0.00339663	0.00199767	0.00831363	0.00306914	0.00778795	0.00207565	0.0102467	0.00371203	0.0135923	0.00583248	0.00344263	0.00369082	0.000963462	0.00182976	0.00114981	0.00339526	0.0156035	0.00475814	0.0114059	0	0	0	0.000898645	0.00196788	0.00487041	0.00274299	0.00140369	0.0021303
C>A	CCT	C[C>A]T	0.00202338	0.00197812	0.0129355	0.00189496	0.00637939	0.00900824	0.00516761	0.0071492	0.00740293	0.00111494	0.00610359	0.0049893	0.00951993	0.00186599	0.00603076	0.0141982	0.00677239	0.00117678	0.011965	0.00985206	0.00187014	0.00313541	0.00736373	0.0304326	0.00165684	0.00325091	0.00245366	0.021051	0.00272827	0.0114679	0.0481977	0.00309409	0.00546128	0.000834613	0.0117252	0.0303278	0.00746828	0.0283364	0.000872594	0.0199288	0.00624888	0.00813259	0.0010908	0.00488972	0.000853311	0.0776218	0.0128205
C>A	GCA	G[C>A]A	0.00275525	0.00284842	0.0069082	0.00261738	0.0106967	0.00657493	0.00850021	0.00832559	0.0102569	0.00491184	0.00750715	0.0085942	0.00740637	0.00255636	0.00842812	0.0320104	0.00551453	0.00497047	0.0140275	0.00858769	0.00218013	0.0153108	0.000573232	0.0429693	0.00233058	0.00455707	0.00132266	0.0824328	0.00438216	0.00819423	0.0134802	0.00436717	0.0116914	0.00875964	0.00992007	0.0327685	0.0099393	0.00147853	0.000249978	0.0223158	0.010059	0.000883381	0.000386891	0.00530064	0.000866699	0.00137985	0.00167529
C>A	GCC	G[C>A]C	0.00221832	0.00226007	0.0133299	0.00214151	0.00972279	0.00871678	0.00793444	0.00722654	0.0103238	0.00239838	0.00692351	0.00803831	0.00857891	0.00208875	0.00936642	0.0152857	0.00730963	0.00215334	0.0130664	0.00669519	0.00226887	0.00529114	0.00582392	0.0178956	0.00182985	0.00824003	0.00376637	0.0111077	0.00704563	0.00535199	0.0342894	0.0028398	0.00431312	0.00376886	0.0100938	0.0323578	0.00722819	0.00332495	7.75385e-05	0.00894411	0.0072979	0.00129176	0.000900049	0.00445515	0.000358446	0.00813209	0.00643062
C>A	GCG	G[C>A]G	0.00280287	0.0027712	8.90392e-18	0.00229455	0.030967	3.36299e-05	0.0258744	9.42462e-07	0.0318284	0.00939336	6.97881e-18	0.0252402	6.9279e-18	0.00202454	0.0331616	0.0153775	8.96096e-05	0.0041568	0.0137788	4.16895e-05	0.00257543	0.017741	0.000782326	0.00671193	0.00224915	0.0370269	0.00300887	0.0126152	0.00341326	0.00226883	0.00211678	0.000748041	0.0024588	0.00245498	0.00219676	0.0468755	0.0055414	0.00306543	0	0	0	0.000299021	0	0.00303865	0.00045636	0.00199804	0.00215018
C>A	GCT	G[C>A]T	0.00211833	0.00208222	0.00847781	0.00174245	0.0213458	0.0132024	0.0165402	0.0166412	0.0193663	0.0107642	0.0161891	0.0165064	0.0140771	0.00152383	0.0216619	0.02037	0.0139971	0.0114035	0.0287387	0.0190503	0.00155921	0.0179108	0.00304982	0.0267737	0.0016796	0.0216447	0.00230595	0.0504421	0.0102024	0.00578	0.0112011	0.00231638	0.005482	0.00248795	0.0122445	0.021997	0.00849801	0.00524341	8.15183e-05	0.0165986	0.00708869	0.00543222	0.000567747	0.00225827	0.000942108	0.0551966	0.0211015
C>A	TCA	T[C>A]A	0.0027054	0.00274115	0.00423813	0.00251143	0.0082154	0.0060834	0.00672712	0.00777627	0.0088116	0.00192228	0.00798414	0.00684408	0.00644342	0.00246757	0.00585488	0.0319424	0.00614044	0.00194164	0.0136628	0.00855587	0.00227952	0.0109171	0.00820529	0.0249805	0.00240422	0.00361338	0.00814323	0.0392582	0.00693388	0.013475	0.00807517	0.00629989	0.00895105	0.0224642	0.0123538	0.0277697	0.011936	0.00101125	0.000804581	0.0230811	0.0182732	0.0227867	0.000840544	0.00544842	0.0329169	0.0003701	0.00384189
C>A	TCC	T[C>A]C	0.00287261	0.00291854	0.00522545	0.00260313	0.00884748	0.00966523	0.00721591	0.0119968	0.00985365	0.00171878	0.0121497	0.00714054	0.00996482	0.00260719	0.00872856	0.0120754	0.0101507	0.000894283	0.0156728	0.0144231	0.00257345	0.00772901	0.00751648	0.0157102	0.00252325	0.0077585	0.00649	0.0167239	0.00917414	0.00780694	0.0175185	0.00542671	0.00751386	0.0118637	0.0148083	0.0427944	0.00922425	0.00163063	0.00152106	0.0126633	0.00334562	0.0059319	0.00220701	0.00772518	0.0147663	0.0116146	0.0039501
C>A	TCG	T[C>A]G	0.00353027	0.00349081	8.90392e-18	0.00284035	0.0351354	0.00501002	0.0282422	0.0107114	0.0340729	0.0147083	0.00850006	0.0282433	0.00575532	0.00254716	0.0371929	0.0163785	0.00703419	0.00401751	0.0137851	0.00356738	0.0027721	0.0221272	0.00332967	0.00776835	0.00250924	0.0403328	0.00808793	0.0173518	0.0158004	2.53818e-05	0.00236079	0.00431675	0.00839007	0.00940738	0.00529125	0.0323302	0.0116193	0.00241724	0.000594452	0.00536638	0	0.00697732	0.000345013	0.00579425	0.0133967	0	0.00622482
C>A	TCT	T[C>A]T	0.00133659	0.0013024	0.0132773	0.00109836	0.0141739	0.0124309	0.0108081	0.013406	0.015626	0.00150647	0.0121556	0.0107644	0.0135309	0.00100959	0.0144535	0.0132817	0.0112027	0.000329695	0.0285711	0.0177194	0.000993787	0.0163595	0.00770396	0.0407708	0.00101794	0.00913885	0.00332515	0.0721175	0.0112147	0.0150534	0.012821	0.00692156	0.0112141	0.0119907	0.0142416	0.0273666	0.0129721	0.00303248	0.000919335	0.0330551	0.0232959	0.165099	0.000328352	0.00355536	0.0149564	0.0335707	0.00859011
C>G	ACA	A[C>G]A	0.00100385	0.000925868	0.00895469	0.000844827	0.00508723	0.00823193	0.00392812	0.00786309	0.00558098	0.000494284	0.00791885	0.0038661	0.00841688	0.000837857	0.00550338	0.000680468	0.00834573	0.000112311	0.00877428	0.00891352	0.000804205	0.00410106	0.0103463	0.00493292	0.00077183	0.00512058	0.00338278	0.00353989	0.00803284	0.0101932	0.00532932	0.000946828	0.00352717	0.00451983	0.0200199	0.00845117	0.00976949	0.000800645	0	0.00710227	0.00409063	0.000315404	0.000676867	0.00264957	0.00173291	7.66367e-05	0.000767626
C>G	ACC	A[C>G]C	0.000751484	0.000731477	0.00358818	0.00067594	0.00430037	0.00633937	0.00349342	0.0066185	0.00431499	0.00153192	0.00723718	0.00343297	0.00623788	0.000685917	0.00447118	0.00042106	0.00703385	0.00125717	0.00513589	0.00581323	0.000731699	0.00485448	0.00892058	0.00364509	0.000671091	0.00416376	0.00818707	0.00145479	0.00891078	0.00645208	0.00581001	0.00168701	0.00366834	0.0036007	0.0124617	0.00580341	0.00751888	0.000911637	0	0.00381351	0.00241781	0.000233433	0.000357825	0.00158143	0.00166255	0	8.60798e-05
C>G	ACG	A[C>G]G	0.00417027	0.00417877	0.00966788	0.0038532	0.0014948	0.0039784	0.00151304	0.00186898	0.00255878	0.000229316	0.00082225	0.00139441	0.00485494	0.0036675	0.00232333	0.000925764	0.00291428	1.96357e-05	0.000863576	0.000673745	0.00362921	0.000616267	0.00752223	0.0087268	0.00361438	0.000254582	0.0010804	0.0044644	0.000631166	0.0099567	0.0134321	0.00110212	0.00289812	0.000657641	0.012299	0.0094316	0.00670644	0	0	0.00233425	0	0	0	0	0.00235331	0	0.00146213
C>G	ACT	A[C>G]T	0.000716472	0.000735491	8.90392e-18	0.000569275	0.00587858	0.0059445	0.00411567	0.00999154	0.00480239	0.00473534	0.00913114	0.00431189	0.00668597	0.000560741	0.00555995	0.000573501	0.00823561	0.00412515	0.00514398	0.0110457	0.000588408	0.00380453	0.016835	0.00762119	0.000654476	0.00523475	0.00272747	0.00388849	0.0103412	0.0169517	0.0105444	0.00199059	0.00471099	0.00736435	0.0243183	0.00593473	0.0123235	0.0013984	0.00010508	0.0085374	0.00408503	0.000159144	0.00109777	0.00269536	0.00170017	9.66716e-05	0.000880277
C>G	CCA	C[C>G]A	0.000951749	0.000904795	0.00590975	0.000895222	0.00272812	0.00860139	0.0021377	0.00881147	0.00277822	0.00141844	0.00892147	0.00208396	0.00832472	0.00081623	0.00290171	4.47439e-18	0.0084211	0.00178786	0.00448429	0.012425	0.000830436	0.00234844	0.00695971	0.00317032	0.000784326	0.00306113	0.00228912	0.00160393	0.00549609	0.00637635	0.00495607	0.000546906	0.00116157	0.00316301	0.0113415	0.00731652	0.00507539	0	6.66235e-05	0.00360863	0.00122685	0	0	0.00129879	0.00400384	0	0.000502308
C>G	CCC	C[C>G]C	4.63221e-18	3.75091e-18	0.00495293	4.06553e-18	0.0033734	0.00617483	0.00245347	0.0065158	0.00340975	0.00109396	0.00647171	0.00249746	0.00618898	4.00709e-18	0.00347911	4.47439e-18	0.00584429	0.00101194	0.00421039	0.0066334	5.97211e-18	0.00319807	0.00618066	0.00276704	2.68094e-05	0.00342803	0.00378687	0.00217517	0.00599342	0.00502258	0.00330952	0.000320481	0.00186605	0.00147523	0.0100031	0.00735567	0.00559606	0	0.000290016	0.00283628	0.00148349	0	0.000168322	0.00141343	0.000335172	0	0.000182215
C>G	CCG	C[C>G]G	0.00491559	0.00482473	8.90392e-18	0.00434616	0.00548993	0.000847032	0.00435344	0.00478873	0.00722655	0.000640539	0.00222293	0.00446747	0.00307035	0.00443215	0.0054823	0.00115372	0.00123246	0.000351276	0.0033671	0.00240247	0.00468164	0.00450788	0.00116626	0.0025299	0.00454962	0.00553209	0.00453724	0.000897708	0.000101512	0.0021629	0.003764	0.000535257	0.001689	0.000383269	0.00547015	0.0111707	0.00441827	0	0.00101719	0.00187053	0	0	0.0015743	0	0.000195928	0	0.000568081
C>G	CCT	C[C>G]T	0.000167214	0.000129187	0.0105616	0.000105901	0.00208714	0.00946728	0.001684	0.00658108	0.00195483	0.00132407	0.00720494	0.00151203	0.0087519	9.36649e-05	0.00232372	4.47439e-18	0.00940907	0.00242146	0.00323067	0.0085172	0.000117888	0.00160752	0.010527	0.00352508	9.50266e-05	0.00184275	0.00276869	0.00172097	0.00974594	0.00840173	0.00573188	0.000593388	0.00206191	0.00333845	0.0162808	0.0065991	0.00639178	9.92518e-05	0.000201368	0.00464558	0.00267809	0	0.000155829	0.00130852	0.00318052	0	0.000955912
C>G	GCA	G[C>G]A	0.00138533	0.00139627	0.00276707	0.00136101	0.00249744	0.00132547	0.0022428	0.00122922	0.00148013	0.00357003	0.00142044	0.0023142	0.00130019	0.00136246	0.00286706	0.000482224	0.00136082	0.00368421	0.00235701	0.0012811	0.00131191	0.00176209	0.00496827	0.00217146	0.00128556	0.00244048	0.00102811	0.00127339	0.00166435	0.00596473	0.00196362	0.000315699	0.00159114	0.00235474	0.0102909	0.00610051	0.00467732	0	0	0.00275813	0.000937702	0	0	0.00102593	0.000962999	0.000153317	0.00153569
C>G	GCC	G[C>G]C	0.00109712	0.00111056	0.00563078	0.000934049	0.00191514	0.0451044	0.000917256	0.0543304	0.00242441	0.000168585	0.060222	0.000956639	0.0419253	0.000928809	0.00201693	0.000979678	0.0521938	7.08922e-06	0.00364186	0.0530111	0.00103488	0.00216648	0.0104357	0.00253207	0.000941049	0.00399547	0.00438699	0.000135694	0.0240945	7.32372e-05	0.0153793	0.00117509	0.00186687	0.0020159	0.00776446	0.00737985	0.00419701	0.0017198	0.000310154	0.00194437	0.00230042	0.000117432	0.00018001	0.000875119	0.000985726	7.13341e-05	0.000324779
C>G	GCG	G[C>G]G	0.00092346	0.000944733	0.00657516	0.000913835	0.0065385	0.00140689	0.0053102	0.000115934	0.00371845	0.00804817	0.00012138	0.00540205	0.00131023	0.000809603	0.0075275	0.000142064	0.000898006	0.00273765	0.00187294	0.000209864	0.000994412	0.00339629	0.00195109	0.00149793	0.000736875	0.00749258	0.000909232	0.000922302	0.0026882	0.00137826	0.0037787	0	0.00032784	0.00022318	0.00241644	0.012803	0.00217698	0	0	0	0	0	0	0	0	0	0.000992392
C>G	GCT	G[C>G]T	0.000778373	0.000759805	0.00980898	0.00079533	0.00435915	0.0109138	0.00388681	0.00805994	0.00213892	0.00764814	0.00862407	0.00375823	0.00932049	0.000800304	0.00482149	2.56015e-05	0.0116141	0.0109191	0.00304662	0.00931657	0.00102098	0.0029482	0.00617988	0.00415771	0.000778054	0.00539707	0.00209114	0.00164568	0.00818456	0.00365155	0.0113177	0.000463275	0.00243645	0.00359371	0.0148748	0.00511558	0.00498441	0.00102457	0	0.00359774	0.00366944	0.000246919	0	0.000752756	0.00122474	0.000224986	0.00122921
C>G	TCA	T[C>G]A	0.000411173	0.000419155	0.00970977	0.000440875	0.00341176	0.00861881	0.00305458	0.00582009	0.00283768	0.00330169	0.00627327	0.00288346	0.00766363	0.000423184	0.00393888	0.00072799	0.00826851	0.00452163	0.00429944	0.00736069	0.000412245	0.00222382	0.0215172	0.00328939	0.000269769	0.0025145	0.00485724	3.9968e-05	0.0204649	0.0154703	0.00899172	0.000965306	0.00133598	0.116504	0.015666	0.00269282	0.00217752	0	0.000160916	0.00427727	0.00271629	0	9.33938e-05	0.00198124	0.210798	0	0.000606614
C>G	TCC	T[C>G]C	0.00132119	0.00131836	0.0024812	0.00126756	0.00254202	0.00685948	0.00202375	0.00836782	0.00203569	0.00305813	0.00811991	0.00211166	0.00668976	0.00125477	0.00282081	0.000112604	0.00715025	0.00475555	0.00234252	0.0114594	0.00116461	0.00283441	0.0121627	0.00300849	0.00115818	0.00216662	0.00510357	0.00191983	0.0111604	0.00960341	0.00315348	0.0010085	0.0022731	0.0291434	0.0151468	0.00835207	0.00609868	0.000112457	0.00076053	0.00373796	0.00194513	0	0.000971086	0.00210687	0.0523852	0	0.00165649
C>G	TCG	T[C>G]G	0.00285329	0.00284399	8.90392e-18	0.002648	0.00449014	0.000547304	0.00376048	0.00249532	0.00475003	0.00259526	0.00149706	0.0038398	0.00146961	0.00258044	0.00430234	4.47439e-18	0.000575245	0.00112547	0.00157801	0.00105276	0.0028474	0.00237372	0.00700484	0.00346227	0.00266061	0.00390361	0.00147147	0.0018488	0.00788544	0.0051887	0.00760577	0.000563054	0.00197413	0.0184788	0.00661406	0.00963689	0.00387311	0	0.000891679	0	0	0	0.00103504	0	0.0364115	0	0
C>G	TCT	T[C>G]T	0.00213933	0.00216873	0.00966459	0.00210328	0.00146029	0.0167521	0.00125996	0.0172019	0.00210588	0.000573429	0.0181247	0.00119094	0.0159926	0.00205355	0.00172366	0.00278723	0.0173147	0.00063157	0.00389193	0.0245178	0.00180418	0.0010506	0.0344359	0.00850192	0.00152787	9.07078e-05	0.00979178	0.00307998	0.0370303	0.0228053	0.0171772	0.00142897	0.00405116	0.118868	0.0237623	0.00369819	0.00474935	5.22842e-05	0.000495027	0.0073771	0.00354502	5.35514e-05	0.000656703	0.00108838	0.214866	6.50594e-05	0.000888632
C>T	ACA	A[C>T]A	0.00208192	0.00201498	0.0146583	0.00189765	0.0403079	0.00830806	0.0322848	0.00916014	0.0334411	0.026102	0.00851758	0.0324725	0.00880083	0.00185296	0.0432446	0.00498527	0.00754827	0.0304985	0.0530046	0.00868356	0.00195201	0.0320922	0.0123645	0.0158652	0.00181783	0.0441744	0.0183366	0.01764	0.00365802	0.0213056	0.0059952	0.0156227	0.0183275	0.00696807	0.0171467	0.0104551	0.0182865	0.0192155	0	0.0191344	0.0079256	0	0.0217564	0.0103419	0.00125154	0.0224545	0.00816475
C>T	ACC	A[C>T]C	0.0305954	0.030355	0.0147095	0.0300464	0.0231003	0.00112432	0.0246417	0.000610801	0.0257228	0.0186506	0.000255868	0.0252979	0.0015053	0.0300028	0.0236386	0.000589812	0.000649876	0.0166806	0.030498	0.000220591	0.0302002	0.0183312	0.00626245	0.00932262	0.029949	0.024527	0.0108322	0.00969866	0.000149458	0.0133747	0.00426045	0.00934341	0.0140762	0.00418145	0.0108612	0.00806029	0.0131838	0.0123831	0.0202427	0.00659634	0.00588683	0.00248995	0.131083	0.00569314	0.00190006	0.0303449	0.0145475
C>T	ACG	A[C>T]G	0.0381559	0.0378141	0.106638	0.037346	0.0998028	0.0723737	0.0869715	0.0562414	0.089688	0.0794417	0.0530093	0.0861497	0.0720718	0.0363017	0.113584	0.0183736	0.0677748	0.0299237	0.0345037	0.0171445	0.0321101	0.152753	0.0330972	0.0756188	0.0313715	0.0958616	0.200856	0.0805979	0.0259305	0.048465	0.0357346	0.314104	0.162536	0.0157834	0.00647316	0.00851886	0.048403	0.195281	0.000290894	0.0854918	0.0371995	0.0277553	0.0243117	0.00567082	0.0134475	0.132738	0.0752998
C>T	ACT	A[C>T]T	0.007037	0.00703558	0.00539639	0.00667296	0.0192556	0.00717411	0.0160342	0.0109513	0.0213963	0.00470086	0.00883987	0.0159702	0.00863019	0.00679338	0.0193096	0.00726358	0.00764641	0.00413379	0.0252186	0.00952426	0.00689361	0.0187015	0.0102859	0.0162454	0.00703397	0.0200123	0.0126575	0.0192995	0.00231813	0.0187474	0.00478028	0.00842684	0.0165757	0.00546387	0.0171865	0.00648425	0.0173793	0.0115756	0.00451843	0.0219232	0.00817005	0.00373987	0.0779415	0.00722355	0.00145729	0.026778	0.00580983
C>T	CCA	C[C>T]A	0.0372308	0.0374144	0.00757572	0.0353977	0.0272922	0.00385132	0.028672	0.00598229	0.035432	0.00943237	0.00521772	0.028517	0.00479838	0.0355974	0.0289537	0.00549866	0.00435191	0.0116173	0.0618698	0.00634071	0.0384614	0.0183607	0.00683668	0.00888133	0.0374335	0.0309657	0.00763735	0.00951366	0.00501012	0.0112054	0.00885739	0.0088767	0.0137176	0.0102421	0.0113415	0.014633	0.015293	0.00418683	0.0502341	0.00354181	0.00667952	0.000605408	0.0239738	0.0127828	0.00415783	0.00367755	0.00284641
C>T	CCC	C[C>T]C	0.0964781	0.0968942	0.0117519	0.0916856	0.00579294	0.00483469	0.0212275	0.00493306	0.0229395	0.015575	0.00385851	0.02151	0.00594417	0.091475	0.00499064	0.00513717	0.00443214	0.0180736	0.0291178	0.00403063	0.0978392	0.000471538	0.00193344	0.0270065	0.094448	0.00198605	0.00483704	0.00424376	0.00616832	0.000662355	0.0823556	0.00851564	0.0110157	0.00499938	0.00790568	0.0109198	0.012791	0.00530685	0.0730116	0.00181813	0.00511804	0.00131769	0.127756	0.00699274	0.00167586	0.0111393	0.00534497
C>T	CCG	C[C>T]G	0.0740625	0.074049	0.0520906	0.0731447	0.0507921	0.0264986	0.0558107	0.019537	0.0618703	0.0405871	0.0153292	0.0554244	0.0291181	0.0727622	0.0546463	0.0176786	0.0237237	0.0210513	0.0327009	0.00859847	0.0735035	0.0645901	0.012508	0.0249645	0.0749255	0.0525279	0.0680114	0.0370996	0.0146378	0.0189784	0.00558409	0.101699	0.0629154	0.00939009	0.00414977	0.0134757	0.0219214	0.112931	0.0352625	0.0221063	0.0131812	0.0139932	0.0265664	0.00800138	0.00842489	0.045698	0.0220131
C>T	CCT	C[C>T]T	0.0354262	0.0356072	0.0110549	0.0357932	0.013403	0.00486945	0.0186612	0.00497465	0.0158884	0.0230509	0.00519506	0.019113	0.00516873	0.035901	0.0120195	0.0218179	0.0043916	0.035342	0.0268609	0.00740556	0.0397765	0.00780663	0.00953767	0.0232778	0.0386198	0.0107007	0.00960225	0.00961052	0.00846952	0.00998436	0.0501849	0.00729019	0.0125944	0.00781501	0.0123226	0.0141109	0.0137928	0.00431745	0.0528926	0.010907	0.0066609	0.00218563	0.0635781	0.0141182	0.00255993	0.0114858	0.00539809
C>T	GCA	G[C>T]A	0.00322048	0.00319458	0.0161119	0.00268666	0.0464031	0.00395083	0.0371173	0.00458129	0.0423945	0.0211673	0.0032414	0.037213	0.0046532	0.00257734	0.0483438	0.00863811	0.00332948	0.0231396	0.0588839	0.00332469	0.00351484	0.0270833	0.00623472	0.0118415	0.00260259	0.0520172	0.0135945	0.00642309	0.00725306	0.00718111	0.0202038	0.0131541	0.0159805	0.00518043	0.0167807	0.00758206	0.0168718	0.0402284	0	0.00300887	0.00528523	0	0.0252446	0.0106013	0.00365939	0.0426987	0.0332267
C>T	GCC	G[C>T]C	0.0161066	0.0161775	0.0165639	0.0156681	0.0387732	0.00997622	0.0337931	0.0115612	0.038758	0.0188678	0.0107023	0.0339925	0.0106509	0.0157275	0.0406386	0.0123161	0.0103135	0.0193793	0.0497356	0.009835	0.0185478	0.0226257	0.00487898	0.00783165	0.0160466	0.0444928	0.0118432	0.00574013	0.0109744	0.00332497	0.0151694	0.0133177	0.0163512	0.00254179	0.00845463	0.00648778	0.0141455	0.0443136	0.0162831	0.00194437	0.00547342	0.00786796	0.0877548	0.00731918	0.00206106	0.0440845	0.0873655
C>T	GCG	G[C>T]G	0.0148835	0.0147096	0.0816094	0.0136328	0.0836508	0.0538638	0.0667461	0.0473953	0.0749212	0.0486926	0.0448944	0.067245	0.0559367	0.0130443	0.0914039	0.035809	0.0453635	0.0215587	0.0317566	0.0167794	0.0126536	0.0911459	0.0150268	0.037074	0.0117694	0.0929189	0.0926738	0.0431688	0.0179366	0.0220187	0.0179862	0.127915	0.0803207	0.0044636	0.00197709	0.0047495	0.0263216	0.195457	0.000394877	0.0350531	0.0177749	0.0403679	0.0206264	0.00465926	0.00730176	0.177644	0.302514
C>T	GCT	G[C>T]T	0.00637543	0.00646094	0.00524293	0.00638949	0.02292	0.00783366	0.0193067	0.0111526	0.0199458	0.0173361	0.0113977	0.0193839	0.00844637	0.0062199	0.0233472	0.0162569	0.00847999	0.0203743	0.02994	0.013123	0.00695154	0.016894	0.0076389	0.00946363	0.0062564	0.0254349	0.0131781	0.00809386	0.011295	0.00612826	0.0137563	0.00911108	0.0156339	0.003778	0.0106119	0.00699129	0.0160155	0.031581	0.0131244	0.00433364	0.00842303	0.00938293	0.049394	0.00961855	0.00226106	0.0416224	0.0546317
C>T	TCA	T[C>T]A	0.0476124	0.0472492	0.0127418	0.0546103	0.032095	0.00706272	0.0434407	0.00631804	0.0136517	0.103487	0.00749445	0.0432611	0.00608355	0.0548021	0.0337201	0.00149084	0.00734037	0.151309	0.018417	0.00762488	0.0579039	0.0300014	0.0183279	0.00563411	0.0555707	0.0346428	0.0304973	0.00653175	0.0210791	0.0160593	0.00333717	0.00736681	0.0152969	0.192446	0.00948913	0.00294528	0.00895203	0.00440191	0.0967106	0.00516501	0.00411559	0.0022543	0.0282049	0.0113921	0.140873	0.00680984	0.00754897
C>T	TCC	T[C>T]C	0.158367	0.158818	0.0134536	0.160451	0.000214127	0.00788526	0.0379895	0.0073701	0.0113905	0.0913465	0.00792268	0.0379522	0.00788091	0.157061	0.000146257	0.000404736	0.00719619	0.135681	0.0162415	0.00856886	0.160758	0.00777195	0.0065507	0.00309597	0.166482	0.00175847	0.00738463	0.00393865	0.00728984	0.0112264	0.00600733	0.00854827	0.0147751	0.044016	0.0120159	0.00556805	0.0158566	0.00376731	0.219565	0.0050348	0.00653564	0.0121518	0.140278	0.00741305	0.0268958	0.0198008	0.00993897
C>T	TCG	T[C>T]G	0.266666	0.26738	0.0357428	0.269172	0.0178291	0.00282765	0.074736	0.00560204	0.0540867	0.109941	0.0054663	0.0768115	0.00618722	0.279219	0.00832515	0.000388002	0.00397596	0.0368707	0.0237331	0.00213598	0.252219	0.0494472	0.00741079	0.0115739	0.263824	0.0161614	0.0605157	0.0130538	0.00208538	0.0214904	0.00440364	0.142265	0.0942649	0.0893701	0.00330703	0.00341954	0.0220469	0.0859218	0.294848	0.0280244	0.0142915	0.481885	0.027601	0.00304961	0.074197	0.0257036	0.0258953
C>T	TCT	T[C>T]T	0.0436928	0.0437298	0.0120475	0.0510378	0.0154029	0.00345279	0.0287784	0.00248672	0.00539004	0.0763992	0.00283878	0.0291941	0.00275288	0.0503997	0.0163976	0.00822884	0.00298963	0.135294	0.00757245	0.00327576	0.0546062	0.0187096	0.0101631	0.0100521	0.0556708	0.0134058	0.0207662	0.0123676	0.010601	0.0114062	0.00722182	0.00616242	0.0156762	0.0833755	0.00716016	0.00569521	0.00836453	0.00245736	0.0596861	0.0102854	0.00694535	0.0209921	0.0783118	0.00653025	0.0612968	0.0148986	0.0045024
T>A	ATA	A[T>A]A	0.00120467	0.00122767	0.00682173	0.00113637	0.00230019	0.00397341	0.00230769	0.00099042	0.00305481	0.00104372	0.000486969	0.00192507	0.0041129	0.00111955	0.00133513	0.0113883	0.00201711	0.000823979	0.00243181	0.000465207	0.00107223	0.00314803	0.0124474	0.0115399	0.00092233	0.000321821	0.00806121	0.00785884	0.00166475	0.0158446	0.00994315	0.00321554	0.00486194	0.00302201	0.0137396	0.0063912	0.011102	0.000564733	0.00127307	0.0144295	0.0157591	0	0.00029555	0.00757596	0.000294258	0	0.00223961
T>A	ATC	A[T>A]C	0.0017346	0.00172061	0.00213718	0.00156537	0.00195469	0.0027333	0.00161332	0.00340634	0.00295527	0.000140107	0.00180651	0.00151909	0.00347756	0.00162522	0.00168476	0.00410381	0.00209788	5.56321e-05	0.00263729	0.00259509	0.00142032	0.00485266	0.00765488	0.00600526	0.001323	0.000484757	0.0115466	0.00283078	0.000113183	0.00984316	0.00393577	0.00165595	0.0118758	0.00323384	0.0116712	0.00486224	0.00872239	0.00290829	0.000953616	0.0112391	0.00512183	0.000180532	0.000138367	0.00794975	0.000826571	0.00087731	0.00898723
T>A	ATG	A[T>A]G	0.000448425	0.000432239	0.00152061	0.000371054	0.00350699	6.10914e-05	0.00281697	4.39202e-05	0.00278815	0.00225718	6.69866e-06	0.00285824	6.75884e-05	0.000340376	0.00175574	0.0202274	2.92226e-05	0.00323811	0.00351609	3.56289e-06	0.000347148	0.0038097	0.00805997	0.00747941	0.000306682	0.00240129	0.00519135	0.00532624	0.000618243	0.0112734	0.00525096	0.00160239	0.00601945	0.00297091	0.0079661	0.00947886	0.0103562	0	0.000815662	0.00954506	0.00630476	0	0.000736401	0.00427743	0.000628441	0	0.000683298
T>A	ATT	A[T>A]T	0.00452375	0.00449342	0.00983127	0.00416991	0.000870049	0.00666841	0.00128702	0.00401813	0.00206373	0.000118356	0.00371045	0.00101475	0.00706415	0.00406794	0.000288375	0.0128549	0.00420654	0.00022011	0.00216021	0.00321878	0.00402962	0.00429564	0.0106922	0.0107461	0.00367403	1.06678e-05	0.0130545	0.00766898	0.00369518	0.0116863	0.00928266	0.00496026	0.00707174	0.00267453	0.0104249	0.00296957	0.0103405	0.00370851	0.00331247	0.0250617	0.0179122	0.000860014	0.000329575	0.0058263	0.00142191	0.000783622	0.00626342
T>A	CTA	C[T>A]A	0.000814224	0.000798336	8.90392e-18	0.000777615	0.00099374	9.61096e-07	0.0010031	7.72909e-18	0.00118405	0.000477238	6.97881e-18	0.000980837	6.9279e-18	0.00064777	0.000120079	0.0209921	7.87357e-18	6.99245e-05	0.00101186	6.53099e-18	0.000629139	0.000200824	0.0137033	0.0181382	0.000466536	7.27251e-06	0.000951693	0.00640013	0.00046353	0.0177916	0.0348129	0.00127523	0.00195611	0.000570702	0.0132946	0.0132012	0.00843459	0.000124424	0	0.0158677	0.00946934	0	0.0007814	0.00293542	0.000194496	0	0.00225572
T>A	CTC	C[T>A]C	0.0014223	0.00140081	0.00380763	0.00135973	0.00498359	0.0086467	0.00397258	0.010084	0.00436742	0.00347751	0.0108008	0.00400248	0.00826674	0.00132006	0.00383186	0.0176495	0.00916803	0.00340231	0.00764965	0.0134569	0.00139873	0.00269404	0.00833478	0.00702749	0.00118046	0.00567983	0.000748809	0.00279302	0.00730248	0.00722953	0.0164992	0.000889717	0.002709	0.00134122	0.0109738	0.0086093	0.00460869	0.00142551	0.00103821	0.00981865	0.00371745	5.6156e-05	0.000946886	0.00654352	0.000857042	0.00231961	0.00267131
T>A	CTG	C[T>A]G	0.000125201	0.000131643	0.00480897	0.000151657	0.00567753	0.00902286	0.00438545	0.00998541	0.0046979	0.0041622	0.0103416	0.00438033	0.00867782	7.65782e-05	0.00380666	0.0228401	0.00899546	0.00712564	0.00971749	0.0175668	0.000173755	0.00288584	0.00621992	0.00684179	9.14487e-05	0.0064729	0.000832788	0.00306288	0.0075692	0.0043243	0.0166654	0.00052631	0.00129171	0.00200993	0.00710979	0.0198757	0.00584826	0.000328653	0.000388961	0.00674396	0.00289915	0.000126232	0.000386997	0.00176737	0.00025687	0.000102239	0.00125682
T>A	CTT	C[T>A]T	0.00189537	0.00188762	0.00775812	0.00188579	0.00167864	0.0134959	0.0016104	0.013712	0.00213594	0.00113778	0.0144801	0.00148082	0.0128859	0.00186522	0.000437525	0.0191816	0.0140624	0.00144042	0.00375861	0.0183894	0.00189191	0.000220897	0.0119366	0.0143552	0.00175502	0.00030458	0.00020708	0.00392864	0.0103598	0.00939222	0.0389152	0.00103444	0.00370931	0.00210429	0.0135046	0.0089563	0.00731471	0.000605584	0.00134034	0.0153115	0.00525634	0.000507487	0.000345741	0.00412565	8.60573e-05	0.0013701	0.000436657
T>A	GTA	G[T>A]A	0.00214998	0.00212547	0.0155519	0.00213854	0.00197551	0.00600265	0.00212045	7.35686e-06	0.00148543	0.00323195	6.97881e-18	0.00193695	0.00553309	0.00217319	0.00213474	0.00687086	0.00240301	0.00290718	0.00103326	6.53099e-18	0.00202421	0.00142182	0.00880689	0.00548558	0.00196201	0.00146146	0.00184312	0.00318032	0.00333278	0.00990156	0.00681941	0.00067193	0.00214552	0.000687333	0.0076111	0.0109704	0.0102091	0	0	0.00960608	0.00466549	0	0.000529363	0.00233955	0.000351366	0	0
T>A	GTC	G[T>A]C	0.000907214	0.000886951	0.00856595	0.000859673	0.00395914	0.0123706	0.00322775	0.0114419	0.00234935	0.00601881	0.0126481	0.00320747	0.0113123	0.000866522	0.00430562	0.000225546	0.0145378	0.00465054	0.00276155	0.00950306	0.00083788	0.00467525	0.00636918	0.00449269	0.000673881	0.00447596	0.00783654	0.00167361	0.0076565	0.00355375	0.0102592	0.000389496	0.00307264	0.00167339	0.00851009	0.00670939	0.0049463	0.00255381	0	0.00680575	0.00366001	9.34182e-05	0.000429597	0.00493643	0	0.00283734	0.00392713
T>A	GTG	G[T>A]G	0.000803861	0.000802823	0.00135819	0.000824531	0.00560427	0.00510518	0.00444041	0.00721283	0.00389033	0.00627975	0.00684457	0.00450269	0.00533824	0.000769244	0.00449931	0.0162973	0.00526739	0.00748192	0.0050058	0.0083948	0.0007582	0.0045073	0.0056899	0.00382593	0.000740701	0.00647126	0.00244223	0.00300225	0.00268147	0.00697927	0.0035844	0.000655552	0.00143653	0.0013691	0.00827815	0.0120344	0.00589687	0.000383773	0.000519081	0.00538018	0.00247819	0	0.000401691	0.00168653	0.000399935	0	0.00188433
T>A	GTT	G[T>A]T	0.00143547	0.0014065	0.00407822	0.00132155	0.00227423	0.0114523	0.00147913	0.0148096	0.00245573	0.000731321	0.0149699	0.00161162	0.011519	0.00129099	0.00194982	0.00648826	0.0119821	0.000682006	0.00235911	0.012407	0.00111528	0.00236098	0.0117797	0.00687146	0.00124936	0.00220601	0.00229506	0.00496215	0.00464829	0.0145973	0.00409811	0.00156899	0.00216113	0.00254118	0.0115849	0.00556877	0.00604864	0.00183704	0.0011832	0.0164966	0.00435766	0.000358392	0.000137343	0.00376337	0.000136743	0.000979672	0.00426214
T>A	TTA	T[T>A]A	4.63221e-18	3.75091e-18	0.0178331	5.52317e-05	0.000232623	0.00777406	0.000436435	7.72909e-18	0.000110973	0.00112399	6.97881e-18	0.000449953	0.00613915	6.40295e-06	2.04255e-05	0.0174837	0.00166595	0.000884822	0.000143342	6.53099e-18	7.27772e-07	0.00299704	0.00968578	0.0219565	4.86413e-18	6.41024e-18	0.00892894	0.0199896	0.00053923	0.0163748	0.0118575	0.00407014	0.00428111	0.00264947	0.00860597	0.00551576	0.0103375	0.00017329	0.00117194	0.0225698	0.0257772	0	0.000408107	0.00685388	0.000135441	0	0.000785407
T>A	TTC	T[T>A]C	0.000903013	0.000919195	0.00252257	0.000877461	0.00243487	0.00138295	0.0020831	0.000992	0.00196186	0.00214397	0.00109045	0.00219116	0.00123899	0.00083718	0.00207944	0.00728014	0.00128762	0.00374242	0.00295311	0.00121986	0.000838546	0.00217077	0.00581328	0.0052515	0.000844886	0.00185435	0.00219484	0.00390796	0.00160681	0.00747819	0.00494905	0.000965076	0.00348941	0.00207312	0.00816229	0.00367651	0.00520868	0.00045198	0.00114625	0.00758833	0.00211079	0.000462934	0	0.0103495	0.000441576	0.00112484	0.00121631
T>A	TTG	T[T>A]G	0.0013055	0.00135873	0.00152132	0.00133225	0.0026346	0.00065922	0.00229894	0.000817265	0.00206814	0.0028681	0.000527255	0.00245134	0.000546121	0.00132152	0.00117045	0.014889	0.000173263	0.00317785	0.00260694	0.0015614	0.00123315	0.0028224	0.0044887	0.00547577	0.00128839	0.00205384	0.00301402	0.00422193	0.000149039	0.00725958	0.00332719	0.000639533	0.00175815	0.000520382	0.00686363	0.00789643	0.00655263	0	0.000920722	0.00618764	0.0131871	0	0	0.00349532	0.000638448	0	0.000462786
T>A	TTT	T[T>A]T	0.00167802	0.00164725	0.00408501	0.00155512	0.00141312	0.00322896	0.00123903	0.00281359	0.00193459	0.000249503	0.00260961	0.00121056	0.00349913	0.00152602	0.000767391	0.00932138	0.00211804	0.000112955	0.00342674	0.00373333	0.00151364	0.000970514	0.0114866	0.00771291	0.00145408	0.000498256	0.00264128	0.00397262	0.00217474	0.0142934	0.00775804	0.00144038	0.00267076	0.00191732	0.00943607	0.00275279	0.00592137	0.000302698	0.00292444	0.0141387	0.00831723	0.00124014	0.000543138	0.00564101	0.000473168	0.000645703	0.000146992
T>C	ATA	A[T>C]A	0.00089377	0.000897518	0.00859005	0.000698813	0.0103773	0.0102572	0.00814293	0.0106843	0.010859	0.00230279	0.0106036	0.00791745	0.0108739	0.00062696	0.0100263	0.0190989	0.0093406	0.00159402	0.00901877	0.00683602	0.000412227	0.0181191	0.0283073	0.0195627	0.000325843	0.00527792	0.0329813	0.0207688	0.0216567	0.0263858	0.00946891	0.0112544	0.0340336	0.00733916	0.0195471	0.0111846	0.0449184	0.00705917	0.000636536	0.020942	0.0328205	0.00298851	0.00088665	0.0608689	0.00441387	0.00304513	0.0122645
T>C	ATC	A[T>C]C	0.000552339	0.000529754	0.0227202	0.000469807	0.00501711	0.0227335	0.00379597	0.0186134	0.006512	0.000741511	0.0176995	0.00316123	0.0234024	0.000396147	0.00461787	0.0175506	0.0204769	0.000843316	0.00565406	0.0174232	0.000308016	0.00872317	0.0120245	0.00364091	0.000303983	0.00539948	0.0132647	0.00434091	0.0160516	0.00784129	0.00153725	0.00474205	0.011381	0.00242538	0.0118039	0.00249346	0.0164889	0.00493527	0.000119202	0.0089674	0.0128046	0.00469382	0.0020755	0.0387703	0	0.00504453	0.00728964
T>C	ATG	A[T>C]G	0.00372577	0.00376119	0.00632079	0.00381666	0.0134275	0.00444673	0.0114307	0.00508571	0.0124126	0.0102844	0.00336902	0.011176	0.00567129	0.00372394	0.012676	0.0204132	0.00229989	0.0119881	0.0157808	0.00620493	0.00382504	0.0133307	0.0140901	0.00611849	0.00371535	0.0126629	0.0148088	0.00581212	0.0102154	0.0138332	0.00293833	0.00583727	0.013619	0.00256113	0.0129071	0.00767788	0.0258906	0.0145401	0.000634404	0.00772695	0.0163182	0.00178435	0.000841601	0.0452849	0.000837922	0.0029182	0.00554231
T>C	ATT	A[T>C]T	0.00158868	0.0015515	0.00976078	0.00141862	0.00549232	0.0128664	0.00372749	0.0153915	0.00468508	0.0043367	0.0146476	0.00377817	0.0142638	0.001408	0.00331256	0.028677	0.010019	0.00451745	0.00394234	0.0152925	0.00107026	0.0138944	0.0176404	0.0127013	0.000968186	0.00293567	0.0272563	0.00853182	0.00711035	0.0188352	0.00956978	0.00549812	0.0241225	0.00738171	0.0184278	0.00356349	0.0257089	0.00160936	0.00104106	0.0187963	0.0239152	0.00286671	0.000329575	0.0242762	0.00142191	0.00217673	0.00499488
T>C	CTA	C[T>C]A	0.00201301	0.00202519	0.0085716	0.00188862	0.00728778	0.00426674	0.00577809	0.00366793	0.00863583	0.000361558	0.00232799	0.00586189	0.00505517	0.00189447	0.00751218	0.00587493	0.00326336	0.000212919	0.0060954	0.00250157	0.00179199	0.00645629	0.0188829	0.0103182	0.00174737	0.00473657	0.00908516	0.00771099	0.012066	0.018793	0.00978855	0.0044633	0.0111777	0.00323398	0.0144181	0.00915285	0.0241229	0.00771429	0.00168293	0.0102971	0.0265142	0.000637198	0.00019535	0.0538736	0.00155597	0.000928957	0.00451144
T>C	CTC	C[T>C]C	0.000164974	0.000138155	0.0114343	7.01081e-05	0.00645598	0.0175386	0.0044255	0.0194798	0.00568456	0.00391454	0.0195111	0.00440999	0.0180013	5.82319e-05	0.00563117	0.0170774	0.018302	0.00406333	0.00893568	0.026558	6.15127e-05	0.00536286	0.0131507	0.00307433	0.000135419	0.00806832	0.00453613	0.00159746	0.0164086	0.00906431	0.00567268	0.00248184	0.00603368	0.0015927	0.0114689	0.00201659	0.00936604	0.00219309	0.000593262	0.00803344	0.00895222	0.00106696	0.000344322	0.0292937	0.000942746	0.00361586	0.00310618
T>C	CTG	C[T>C]G	0.000773331	0.00076412	0.00764055	0.00066631	0.005943	0.0128108	0.00432735	0.014305	0.00601575	0.00161136	0.0148907	0.00435325	0.012688	0.000647967	0.00619537	0.0033305	0.0154766	0.00126675	0.0132823	0.0243126	0.000650589	0.00457155	0.00972514	0.00202072	0.000637704	0.00717929	0.00307798	0.00225844	0.0160672	0.0054478	0.00293923	0.0024912	0.00548978	0.000690915	0.00550236	0.00581161	0.0105269	0.011092	0.000555659	0.00451455	0.00875429	0.00063116	6.44995e-05	0.0236599	0.00025687	0.000817914	0.00595824
T>C	CTT	C[T>C]T	0.00143351	0.00138117	0.00787598	0.0013393	0.0032111	0.0291165	0.0020704	0.0343871	0.00380749	0.000817286	0.0369113	0.00206495	0.0280907	0.00126721	0.00242984	0.00863749	0.0371948	0.000958648	0.00620625	0.0466826	0.00132363	0.00314138	0.0216753	0.00687171	0.0013066	0.0027713	0.00402203	0.00981699	0.0421941	0.00931846	0.00812298	0.00319737	0.00982967	0.00303018	0.00969346	0.00420556	0.0142562	0.00181675	0.00335085	0.00888814	0.0209492	0.00112775	0.000777917	0.0247539	0.000344229	0.00184963	0.00218328
T>C	GTA	G[T>C]A	0.00217995	0.00217353	0.0129329	0.00225813	0.0101624	0.0180709	0.00859154	0.0172984	0.0044043	0.018269	0.0184792	0.00850662	0.0166956	0.00216936	0.00970912	0.0195876	0.0165856	0.0138294	0.00327813	0.0133238	0.00217726	0.0123321	0.0168072	0.00851254	0.00210369	0.0104452	0.0160853	0.00881807	0.0192704	0.0131641	0.00555629	0.0108469	0.01464	0.00223383	0.0137	0.00969844	0.0249895	0.0137114	0.000304028	0.0103685	0.014152	0.00736722	0.00176454	0.0893707	0.00140546	0.0109083	0.0248324
T>C	GTC	G[T>C]C	0.00119571	0.00117634	0.0169924	0.001089	0.00647021	0.0275349	0.00539516	0.0254528	0.00568798	0.00479666	0.028085	0.00489963	0.0253211	0.000951907	0.0052588	0.0277105	0.0295351	0.00629111	0.00550835	0.0203533	0.00119081	0.00526406	0.010639	0.00841795	0.000927652	0.00870226	0.00562568	0.00339242	0.0142487	0.00588877	0.0220045	0.00545295	0.0101397	0.00111559	0.00878461	0.00206443	0.0118711	0.00538125	0.000123365	0.00705323	0.0122421	0.00943524	0.00229118	0.0346816	0.00142573	0.0144137	0.0515694
T>C	GTG	G[T>C]G	0.00121868	0.00120506	0.0175089	0.00117375	0.0116677	0.0153228	0.0095297	0.0120406	0.0080027	0.0131202	0.0120538	0.00933687	0.0143441	0.00101238	0.00991288	0.0356673	0.0123808	0.0169065	0.00991342	0.0141576	0.00120999	0.00860953	0.00940468	0.00308682	0.00108697	0.0144993	0.00379189	0.00327792	0.010861	0.00816053	0.00294072	0.00273146	0.00725445	0.000977929	0.00664177	0.00380033	0.0123141	0.00735565	0.00025954	0.00459919	0.00831963	0.00353767	0.00190803	0.0363936	9.99838e-05	0.00652645	0.011161
T>C	GTT	G[T>C]T	0.00825764	0.00817748	0.00801268	0.00811788	0.00919509	0.011836	0.00863506	0.0134006	0.00938219	0.00857244	0.0127712	0.00875763	0.011674	0.00803024	0.00630929	0.0403135	0.00967944	0.0080716	0.00928536	0.0116819	0.00851403	0.0101203	0.0157493	0.00916273	0.00856193	0.00910908	0.0102788	0.00869903	0.00948194	0.0179639	0.00424583	0.00799437	0.0142438	0.00227369	0.0113216	0.00297001	0.0186203	0.00367407	0.00958393	0.00842633	0.0152518	0.0111102	0.00315889	0.0491666	0.000957199	0.00936131	0.00931723
T>C	TTA	T[T>C]A	0.000852316	0.000816038	0.0220239	0.000774893	0.00433916	0.0103393	0.00386474	0.0016	0.00548513	0.000971685	0.000665026	0.00319764	0.0107479	0.000743517	0.00418622	0.012941	0.00483861	0.000998754	0.00435748	0.00138193	0.000667265	0.00660299	0.0145138	0.010415	0.000522462	0.00178009	0.0143008	0.00671608	0.00506646	0.0153363	0.0103508	0.0059942	0.00827034	0.00317936	0.0118658	0.00343203	0.0199702	0.00511206	0.00269546	0.00775837	0.0187034	0.00266235	0.000272072	0.0601217	0.000677205	0.00194069	0.00667596
T>C	TTC	T[T>C]C	0.00144359	0.00144537	0.00506569	0.00149062	0.00334999	0.00573731	0.00284555	0.00588756	0.00324557	0.00254507	0.00584402	0.00286045	0.00562183	0.00145552	0.00219843	0.0130523	0.00491678	0.00359769	0.00471649	0.00799675	0.00147214	0.00299364	0.0108589	0.00444254	0.0013813	0.00297804	0.00341798	0.00347977	0.00740328	0.0106754	0.0034809	0.00231618	0.00659815	0.0012957	0.0089275	0.00127879	0.0108769	0.00197741	0.0013755	0.00567209	0.0107103	0.00561308	0.000798326	0.0268147	0.000529891	0.00393693	0.0063376
T>C	TTG	T[T>C]G	0.00154946	0.00154006	0.00474851	0.00172976	0.00494584	0.00261747	0.00437712	0.00208462	0.00389382	0.00479133	0.002033	0.004443	0.00245635	0.0016507	0.00391908	0.0111573	0.00216947	0.00560162	0.00536587	0.00191542	0.00156058	0.0043407	0.00865226	0.00441681	0.00149963	0.00378653	0.00611436	0.00422864	0.0104751	0.00598417	0.00518765	0.00488371	0.0057331	0.000832611	0.00676119	0.00346672	0.0116286	0.00721562	0.00174937	0.00267823	0.00923096	0.00453191	0.000748126	0.0302298	0.000212816	0.00287996	0.00300811
T>C	TTT	T[T>C]T	0.000713391	0.000658675	0.0131882	0.00062028	0.00187093	0.00856361	0.00173048	0.0038809	0.00262063	0.000761748	0.00312165	0.00117444	0.00906289	0.000579159	0.00131261	0.0111566	0.00572706	0.00103859	0.00431013	0.00515368	0.000561498	0.00282578	0.011026	0.00510296	0.000501833	0.001039	0.00712556	0.00350637	0.00846472	0.00927911	0.00519805	0.00225291	0.00684685	0.00158674	0.00702824	0.00134581	0.0101425	0.00125403	0.00140373	0.0069227	0.0184894	0.00438477	0.000339461	0.022264	0.000811146	0.00139902	0.00230287
T>G	ATA	A[T>G]A	0.000622922	0.000599406	8.90392e-18	0.000571295	0.00291048	0.00227123	0.00227437	0.0036868	0.00294222	0.00118103	0.00336088	0.00227542	0.0025397	0.000548807	0.00301101	0.00149165	0.00240829	0.000838235	0.00237248	0.00209968	0.000612567	0.00214105	0.00762168	0.00351718	0.000542066	0.0019605	0.00310324	0.00304918	0.00836733	0.00560432	0.00448258	0.00128622	0.00105694	0.000143905	0.00113317	0	0.0042111	0	0	0.00689554	0.0436304	0	0	0.00156744	0.000147129	0	0
T>G	ATC	A[T>G]C	0.000268887	0.000261002	0.0020603	0.000178115	0.00423289	0.0118148	0.0029075	0.0159337	0.00328297	0.00346146	0.0163627	0.00287693	0.0120372	0.000154362	0.0047306	0.000334816	0.0124644	0.00322188	0.00296889	0.0145396	0.000178315	0.00463556	0.00551254	0.000827874	0.000129031	0.00576533	0.00513216	0.000475535	0.00803377	0.00315064	0.00100497	0.00135487	0.000890688	0.000673716	0.00132628	0.000249346	0.00262866	0.00149821	0	0.000956522	0.00621936	0.00361063	0	0.00122304	0	0.00219328	0.000599149
T>G	ATG	A[T>G]G	0.000417615	0.000443081	0.00314771	0.000405902	0.00285201	0.0041378	0.00224556	0.00416163	0.00275582	0.00168128	0.00386644	0.00217878	0.00411084	0.000375371	0.00266098	0.00331437	0.00493987	0.00189504	0.00358699	0.00452663	0.000356812	0.00238777	0.00562782	0.0043918	0.000365447	0.00276762	0.00177673	0.00382846	0.00282696	0.00661183	0.00373506	0.000801194	0.002784	0.00174157	0.00816777	0.00142183	0.00499643	0.000469035	0.000815662	0.00554522	0.00482129	0.00102943	0.0001052	0.00167378	0	0.000583641	0.000911064
T>G	ATT	A[T>G]T	0.00134332	0.00130522	0.0100651	0.00128058	0.000155777	0.0154657	0.000322506	0.014002	0.000109142	0.00157217	0.0155466	0.000239839	0.0139136	0.00119715	9.4317e-05	0.00089884	0.0220496	0.00228125	6.33244e-05	0.0120365	0.00117441	0.000987129	0.0155004	0.00367171	0.00108484	1.26825e-05	0.00387318	0.00600923	0.0296034	0.00632494	0.00232596	0.00191239	0.0028287	0.000641888	0.00673931	0.000197972	0.00351007	0.00202919	0	0.00398708	0.0186868	0.00981849	0	0.00291315	0	0.00487587	0.00229923
T>G	CTA	C[T>G]A	4.63221e-18	3.75091e-18	0.00577598	4.06553e-18	0.0034402	0.00468974	0.00257611	0.00424364	0.00157911	0.00463205	0.00454612	0.00273984	0.00435597	4.00709e-18	0.0035785	4.47439e-18	0.00445038	0.00335368	0.00121691	0.00217052	5.97211e-18	0.00310609	0.00662082	0.00382109	2.43623e-05	0.00331644	0.00180673	0.00538689	0.00751696	0.0061779	0.000984681	0.000318807	0.0012575	0.000190234	0.00131073	0	0.00337384	0.000124424	0	0.00472655	0.0371887	0.00280367	0	0.00224474	0	0	0
T>G	CTC	C[T>G]C	4.63221e-18	3.75091e-18	0.00244188	4.06553e-18	0.00118966	0.00799946	0.000739669	0.00925454	0.00125492	0.000560219	0.00951724	0.000729668	0.00774437	4.00709e-18	0.00121081	0.000775988	0.0100963	0.000511911	0.00191327	0.0125576	5.97211e-18	0.00135062	0.00582992	0.00152572	3.00698e-05	0.00159819	0.00130634	0.00159825	0.00746731	0.00421397	0.00127994	0.000983371	0.00141607	0.00100591	0.00470308	0.0010083	0.00260168	0.00219309	0.000593262	0.000892605	0.00485544	0.00101081	8.60805e-05	0.00372829	0.000171408	0.00136448	0.00118035
T>G	CTG	C[T>G]G	0.000389326	0.000372376	0.00291305	0.000348968	0.00218658	0.00347114	0.00174703	0.0035099	0.00116046	0.003111	0.0035793	0.00180359	0.0032037	0.000349941	0.00237986	0.00272242	0.00313002	0.00571792	0.00267591	0.00632081	0.000425011	0.00198911	0.0039266	0.00267728	0.000419716	0.0024529	0.00152255	0.00195824	0.00223997	0.00461978	0.00223607	0.000561397	0.00147624	0.000879346	0.00593513	0.00267334	0.00401023	0.00205408	0.000500093	0.00334411	0.0071626	0.00155686	0.000709495	0.00256553	6.42176e-05	0.000255598	0.000325841
T>G	CTT	C[T>G]T	0.00106182	0.00103415	0.00906104	0.000931896	0.000128881	0.0615918	2.50683e-05	0.0691223	0.000204386	0.000869551	0.0816912	3.48604e-05	0.0542949	0.000819122	8.22855e-05	7.98414e-05	0.0799057	0.00201209	0.000125135	0.102857	0.000834816	0.00091954	0.0427554	0.00238349	0.00101583	6.67642e-05	0.000443235	0.0105471	0.115266	0.00764865	0.000859703	0.00131656	0.00438935	0.000925888	0.00861641	0.00093457	0.00865823	0.00473457	0.000968023	0.00575115	0.038775	0.0102625	0.000777917	0.00481326	0.000516344	0.00431581	0.00280708
T>G	GTA	G[T>G]A	0.000733838	0.000727565	0.00508553	0.000634261	0.00669532	0.00360795	0.0047518	0.00599766	0.00212172	0.0118334	0.00638169	0.00504661	0.00472732	0.00064759	0.00689096	0.000249387	0.00422925	0.00938105	0.000915473	0.00579433	0.000749431	0.00440551	0.00423964	0.00105723	0.000685068	0.0084353	0.000359344	0.000459982	0.000866229	0.00583315	0.000705986	9.59899e-05	0.000631035	0	0.00608888	0	0.002438	0	0	0.000304955	0.0111972	0	0	0	0	0	0
T>G	GTC	G[T>G]C	0.0017853	0.00180538	0.0020407	0.00171406	0.00600022	0.0198143	0.00411373	0.0271868	0.00555793	0.00473115	0.0274441	0.00445532	0.0197807	0.00167419	0.00610779	0.000380435	0.022597	0.00405951	0.00485198	0.0237681	0.0020538	0.00425139	0.00422959	0.000784079	0.00179101	0.0105154	0.00137706	0.000299582	0.00849744	0.00142308	0.003564	0.000155799	0.000921793	0.000697245	0.00631394	0	0.000370973	0.00145932	0	0	0.000757243	0.00186836	0	0.000506301	0	0.00215638	0.0022736
T>G	GTG	G[T>G]G	0.00125789	0.00126091	0.00727071	0.00131434	0.0131355	0.0161516	0.0103314	0.0198872	0.00662893	0.0209893	0.0209223	0.0105627	0.0156677	0.0012437	0.0140136	0.000568663	0.0208589	0.0252254	0.00722193	0.0269979	0.00195745	0.00751772	0.0042058	0.00119761	0.00144682	0.0193047	0.000422665	0.00135495	0.0075731	0.00270018	0.00244267	0.000655552	0.00337583	0.00166248	0.0170376	0.00162871	0.00520312	0.000639622	0.00147073	0.00503307	0.00442533	0.000589612	0.00100423	0.000976412	0.000299951	0.000955091	0.00268155
T>G	GTT	G[T>G]T	0.000568304	0.00055654	0.0123536	0.000613813	0.00170626	0.0354106	0.00175635	0.0354308	0.0012582	0.00394518	0.0403644	0.00164039	0.0304976	0.000568225	0.0017182	0.00120394	0.0455815	0.00359311	0.00150095	0.0317097	0.000638099	0.00224392	0.0197631	0.00208438	0.000649787	0.00274331	0.000649243	0.00576493	0.0466976	0.00633777	0.00115952	0.00059771	0.00216113	0.000668732	0.00908361	0.000247501	0.00391383	0.00306173	0.00106488	0.00890106	0.0223935	0.00268794	0	0.00388477	0.00150417	0.00413639	0.0188327
T>G	TTA	T[T>G]A	4.63221e-18	3.75091e-18	0.0019137	4.06553e-18	0.000577707	0.00567354	0.000405318	0.00613379	0.000700018	0.000194501	0.00655684	0.000380962	0.00531499	4.00709e-18	0.00065762	0.0022596	0.00480812	8.68394e-05	0.00071626	0.00470335	5.97211e-18	0.000588756	0.0104533	0.00568243	2.10231e-05	2.58102e-05	0.00276434	0.00470995	0.00817373	0.00950728	0.00458347	0.00103604	0.000875683	0.000529893	0.00417259	0	0.00599106	0.000779806	0	0.00340898	0.0601867	0.00443726	0	0.00228463	0.000135441	0	0
T>G	TTC	T[T>G]C	0.000759606	0.000737108	8.90392e-18	0.000730707	0.00271014	0.00266376	0.0023114	0.0036872	0.00214527	0.00269031	0.00363241	0.00233138	0.00242649	0.000770526	0.00272428	0.000968595	0.00329549	0.00410881	0.00316678	0.00512926	0.000734854	0.00254511	0.00502429	0.00121184	0.000736994	0.00270085	0.00233076	0.00147404	0.00522924	0.00415331	0.000505566	0.000627299	0.00222053	0.00120932	0.00476133	0.000239772	0.00390651	0.00107345	0.000764169	0.00237614	0.00633238	0.00532375	0	0.00211695	0.000353261	0.00105453	0.000256065
T>G	TTG	T[T>G]G	4.63221e-18	3.75091e-18	0.00786805	4.91577e-06	0.00240293	0.00459975	0.00195249	0.00213723	0.0014694	0.00307549	0.00232786	0.0019777	0.00400616	8.94855e-06	0.002594	0.00268331	0.00328733	0.00335349	0.00191475	0.00262994	4.64251e-06	0.00224739	0.00980717	0.0038538	2.14547e-05	0.00181836	0.00265723	0.00375478	0.00748612	0.00932732	0.00197295	0.00116279	0.0022168	0.00249783	0.0101418	0.00288894	0.00553744	0.000748791	0.000920722	0.00618764	0.00828902	0.00153388	0.000320626	0.00103915	0.000106408	0.00016941	0.000694178
T>G	TTT	T[T>G]T	0.00124192	0.00123908	0.00497814	0.0013105	0.00192609	0.00975068	0.00193382	0.0094764	0.00123112	0.00401053	0.0102601	0.00188125	0.0088404	0.00132194	0.00183235	0.0030533	0.0125595	0.00726139	0.00176259	0.0139742	0.00125034	0.00128036	0.0196415	0.0035282	0.00116836	0.000781252	0.00385319	0.00443319	0.0381518	0.00741805	0.0058246	0.00147732	0.00412753	0.00132229	0.00735362	0.000672904	0.00773882	0.00311347	0.000818842	0.0065707	0.0326107	0.028036	0.000203677	0.00192034	0.000202786	0.00134521	0.00161691
[truncated: 58 more columns]

## Sheet: S3 The P123 data
Supplementary Table S3: Normalized trinucleotide frequency data for
Patients 1, 2 and 3, for an equal trinucleotide frequency representation
type	subtype	Patient1	Patient2A	Patient2B	Patient3pre	Patient3post
C>A	AC>AA	3.84148	0.792069	1.54072	3.18232	3.68279
C>A	AC>AC	1.8898	0.969697	1.9114	2.94224	1.81083
C>A	AC>AG	5.36274	0	0	8.33262	7.69109
C>A	AC>AT	1.93602	0.992835	0.97676	4.01645	2.77823
C>A	CC>AA	1.84105	5.66918	1.2393	4.45406	5.86977
C>A	CC>AC	1.99995	1.37093	2.0192	4.14669	3.18331
C>A	CC>AG	1.56276	3.20337	1.5778	3.23812	4.48045
C>A	CC>AT	2.46532	2.54675	1.88531	3.19263	4.71615
C>A	GC>AA	2.30494	0.789908	0.777119	5.57266	5.14557
C>A	GC>AC	2.8572	2.19693	2.16137	5.18138	3.40999
C>A	GC>AG	0	0	0	3.76721	6.95884
C>A	GC>AT	1.5022	1.54162	1.51666	2.3357	5.74686
C>A	TC>AA	1.47829	0.762746	0	4.60613	5.66378
C>A	TC>AC	1.40125	0.722418	0.710722	5.79005	5.34212
C>A	TC>AG	0	0	0	2.83535	10.464
C>A	TC>AT	3.2617	2.01011	1.97757	2.7104	2.48449
C>G	AC>GA	2.29785	1.57511	0.77036	0.791018	2.94455
C>G	AC>GC	0	1.94286	0	1.96616	0.907028
C>G	AC>GG	2.68137	0	2.70718	8.33262	7.69109
C>G	AC>GT	0	0	0	0	2.77823
C>G	CC>GA	1.22749	1.2597	0.619831	1.27217	2.34784
C>G	CC>GC	1.33588	0.689437	0.678274	0	0
C>G	CC>GG	0	0	0	9.71436	8.9609
C>G	CC>GT	0	2.54675	3.13395	0	0.587568
C>G	GC>GA	1.53523	0	0	2.38518	2.93288
C>G	GC>GC	0.716444	2.19693	0	1.48547	2.73291
C>G	GC>GG	0	0	3.67268	1.88361	1.73789
C>G	GC>GT	0	2.31213	3.03303	1.55703	1.43658
C>G	TC>GA	0.739147	3.03417	1.49252	1.53255	0
C>G	TC>GC	0.697305	0	0.710722	3.62825	1.33394
C>G	TC>GG	0	0	0	5.67069	5.232
C>G	TC>GT	3.90895	0.67294	0.662045	4.06999	4.37423
C>T	AC>TA	3.07846	2.35815	2.31997	5.55537	2.20631
C>T	AC>TC	4.72789	1.93939	1.9114	59.8559	57.033
C>T	AC>TG	13.3972	24.7457	18.9372	36.117	110.178
C>T	AC>TT	0.967448	0.992835	0.97676	13.043	13.8869
C>T	CC>TA	3.06783	1.25933	0.619471	73.1742	69.2727
C>T	CC>TC	3.33582	2.06037	2.69747	196.656	176.332
C>T	CC>TG	4.68625	12.826	11.0385	121.433	162.847
C>T	CC>TT	3.71837	1.89123	1.24041	67.9272	68.5636
C>T	GC>TA	3.84016	2.36972	2.32712	5.56397	6.60599
C>T	GC>TC	4.29009	2.20133	2.88471	32.5827	29.3768
C>T	GC>TG	20.0128	13.064	11.0219	18.8637	38.2554
C>T	GC>TT	3.00411	0	0	11.6776	12.9289
C>T	TC>TA	1.48648	3.04678	3.00159	93.7528	87.2187
C>T	TC>TC	0.697305	5.75208	2.82948	323.238	286.842
C>T	TC>TG	13.6811	5.62626	5.52889	476.854	544.795
C>T	TC>TT	1.95023	3.3647	1.98613	88.4291	79.739
T>A	AT>AA	0	3.61024	0	2.43162	2.2435
T>A	AT>AC	0	1.12872	0	3.4134	3.14934
T>A	AT>AG	0.835037	0	0	0.865682	0.798712
T>A	AT>AT	0.873039	2.68542	1.7605	9.03853	8.3393
T>A	CT>AA	0	0	0	1.60949	1.48498
T>A	CT>AC	0.685931	0.698246	0.686941	3.54403	1.95768
T>A	CT>AG	1.02377	0.526757	1.03079	0.529214	0
T>A	CT>AT	0.68254	2.10842	1.38517	2.84463	4.59628
T>A	GT>AA	1.3999	4.3128	2.82865	2.90353	5.35782
T>A	GT>AC	1.13425	2.33256	1.14962	2.35175	1.08491
T>A	GT>AG	0.795802	0	0	1.65245	1.52237
T>A	GT>AT	2.17294	0	0	3.39363	2.09188
T>A	TT>AA	3.24039	3.32542	3.27158	0	0
T>A	TT>AC	0	0	1.42152	1.45963	2.01653
T>A	TT>AG	0.852396	0	0	2.65103	2.44595
T>A	TT>AT	1.07766	0.549131	0.540241	3.92187	2.58053
T>C	AT>CA	0	2.40709	2.36811	1.21541	2.2435
T>C	AT>CC	3.29607	4.51487	4.44177	1.14022	1.05201
T>C	AT>CG	0	1.71359	1.68585	8.65463	5.58983
T>C	AT>CT	3.48506	0.895948	0.881443	2.71278	3.33572
T>C	CT>CA	3.10067	1.58878	0	4.82395	2.96579
T>C	CT>CC	2.04671	2.09474	2.06082	0	0.656092
T>C	CT>CG	1.53425	1.58027	1.03362	1.59055	1.46751
T>C	CT>CT	0	2.11548	2.07428	2.83749	2.61798
T>C	GT>CA	2.79981	4.31184	0	4.35578	4.01881
T>C	GT>CC	0	5.82913	3.44442	3.52763	1.08491
T>C	GT>CG	3.9837	3.26915	2.41275	2.47745	2.28804
T>C	GT>CT	2.17294	1.1222	1.10404	16.9535	14.6028
T>C	TT>CA	4.31528	4.42852	3.27158	2.24171	1.03415
T>C	TT>CC	1.41537	0	1.42152	2.90391	2.67926
T>C	TT>CG	1.6964	0.866153	0	3.49992	2.42187
T>C	TT>CT	1.07766	3.86695	2.17607	1.67194	1.03078
T>G	AT>GA	0	0	0	1.21621	1.12212
T>G	AT>GC	1.09635	0	0	0	1.04866
T>G	AT>GG	0	0.85664	0.84277	0.865682	0.798712
T>G	AT>GT	0	2.68056	2.63716	2.70788	2.49839
T>G	CT>GA	3.10067	0	0	0	0
T>G	CT>GC	0	0.698246	0.686941	0	0
T>G	CT>GG	1.02096	0.523875	0	0.529214	0.976546
T>G	CT>GT	0	2.823	2.07428	2.1299	1.96513
T>G	GT>GA	2.80074	0	0	1.45128	1.33901
T>G	GT>GC	0	1.16854	0	4.71723	2.17826
T>G	GT>GG	0.798146	1.63337	1.61166	3.30246	1.52461
T>G	GT>GT	1.08647	3.36661	2.20807	1.12634	1.03921
T>G	TT>GA	1.08118	0	0	0	0
T>G	TT>GC	0	0	0	2.18561	0.669815
T>G	TT>GG	2.53202	0.866153	0.85213	0	0
T>G	TT>GT	0	2.2042	0.540241	2.23442	2.57338

## Sheet: S4 Signature and data sources
Supplementary Table S4: Sources of published NMF signatures and datasets used in this work
Previously published NMF signatures	Published NMF signature sources
WTSI signatures 1A, 1B, 2-21	ftp://ftp.sanger.ac.uk/pub/cancer/AlexandrovEtAl/signatures.txt
WTSI signatures n1A, n1B, n2-n21	Published in Supplementary Information for Alexandrov et al. (2013, Supplementary Figs. S2-S23), with these signatures coefficients resulting from normalization of the WTSI signatures 1A, 1B, 2-21 according to an equal trinucleotide frequency represention (with these coefficients being also given for convenience in Supplementary Table S2, columns AI-BD)
COSMIC signatures 1-30	http://cancer.sanger.ac.uk/cosmic/signatures
Previously published datasets utilized	Published dataset sources
Unnormalized data used to create the IRmse dataset	Supplementary Table S1 included in Sherborne et al. (2015) 4
Unnormalized data used to create the Uremse dataset	Based on a file included in Westcott et al. (2014) 7
Original data used to create the IRB dataset	Included as a supplementary file in Behjati et al. (2016) 11
Datasets used in this study	Dataset attributes
P12	Normalized WES trinucleotide frequency human data for two IR-induced tumors
P3	Normalized WES trinucleotide frequency human data for one UV-induced tumors
P123	The pooled P12+P3 dataset
CELLR	Un-normalized trinucleotide relative frequency mouse data from IR-induced tumors for 96 mutational types derived from the data for 192 mutational types in Supplementary Table S1 included in Sherborne et al. (2015) 4
IRmse	The normalized counterpart of the CELLR dataset
Uremse	Normalized data for urethane-exposed mice derived from the WES data from a file included in Westcott et al. (2014) 7
IRB	Normalized dataset for 12 IR-induced human tumors derived from the WGS dataset Included as a supplementary file in Behjati et al. (2016) 11
Note: All normalizations carried out for this study are based on an equal trinucleotide frequency representation of the human genome.
